# Supplementary material for: (E)-1-[(2-Hy­droxy-1-naphth­yl)methyl­idene­amino]­imidazolidine-2,4-dione
Source: Acta Crystallogr Sect E Struct Rep Online. 2010 Jun 9;66(Pt 7):o1601. doi: 10.1107/S1600536810020118 (PMC3006989; doi:10.1107/S1600536810020118)
Supplement: Supplementary file 1 [file e-66-o1601-sup1.cif]

##############################################################################
###                                                                        ###
###        Electronic paper (Acta Crystallographica Section E)             ###
###                                                                        ###
##############################################################################
#                                                                            #
# This CIF contains the data in a paper accepted for publication in Acta     #
# Crystallographica Section E. It conforms to the requirements of Notes      #
# for Authors for Section E, and has been peer reviewed under the auspices   #
# of the IUCr Commission on Journals.                                        #
#                                                                            #
# Full details of the Crystallographic Information File format               #
# are given in the paper "The Crystallographic Information File (CIF):       #
# a New Standard Archive File for Crystallography" by S. R. Hall, F. H.      #
# Allen and I. D. Brown [Acta Cryst. (1991), A47, 655-685].                  #
#                                                                            #
# The current version of the core CIF dictionary is obtainable from          #
# ftp://ftp.iucr.org/pub/cif_core.dic. The current version number is 2.4.    #
#                                                                            #
# Software is freely available for graphical display of the structure(s) in  #
# this CIF.  For information consult the CIF home page http://www.iucr.org/  #
# cif/home.html                                                              #
#                                                                            #
# This file may be used for bona fide research purposes within the           #
# scientific community so long as proper attribution is given to the journal # 
# article from which it was obtained.                                        #
#                                                                            #
##############################################################################
                                             
data_global
_audit_creation_method     'form.cif (version 2.0)'
_journal_data_validation_number     ?
_journal_date_recd_electronic     2010-05-18
_journal_date_accepted     2010-05-27
_journal_name_full     'Acta Crystallographica, Section E'
_journal_year     2010
_journal_volume     66
_journal_issue      7
_journal_page_first     o1601
_journal_page_last     o1601
_journal_paper_category     QO
_journal_coeditor_code     SU2180
_publ_contact_author_name     'Prof. Sheng, Liang-Quan'
_publ_contact_author_address
;
      Department of Chemistry
      Fuyang Normal College
      Fuyang Anhui 236041
      People's Republic of China
;
_publ_contact_author_email     'shenglq@fync.edu.cn'
_publ_contact_author_fax     '0086-558-2595626'
_publ_contact_author_phone     '0086-558-2596599'
_publ_section_title
;
(<i>E</i>)-1-[(2-Hydroxy-1-naphthyl)methylideneamino]imidazolidine-2,4-dione
;
loop_
    _publ_author_name
    _publ_author_address
    'Sheng, Liang-Quan'
;     Department of Chemistry
      Fuyang Normal College
      Fuyang Anhui 236041
      People's Republic of China
;
    'Xu, Hua-Jie'
;     Department of Chemistry
      Fuyang Normal College
      Fuyang Anhui 236041
      People's Republic of China
;
    'Du, Na-Na'
;     Department of Chemistry
      Fuyang Normal College
      Fuyang Anhui 236041
      People's Republic of China
;
    'Jiang, Xue-Yue'
;     Department of Chemistry
      Fuyang Normal College
      Fuyang Anhui 236041
      People's Republic of China
;
data_I
_audit_creation_method     SHELXL-97
_chemical_name_systematic
;
(<i>E</i>)-1-[(2-Hydroxy-1-naphthyl)methylideneamino]imidazolidine-2,4-dione
;
_chemical_name_common     ?
_chemical_formula_moiety     'C14 H11 N3 O3'
_chemical_formula_sum     'C14 H11 N3 O3'
_chemical_formula_iupac     'C14 H11 N3 O3'
_chemical_formula_weight     269.26
_chemical_melting_point     ?
_symmetry_cell_setting     monoclinic
_symmetry_space_group_name_H-M     'P 21/c'
_symmetry_space_group_name_Hall     '-P 2ybc'
loop_
    _symmetry_equiv_pos_site_id
    _symmetry_equiv_pos_as_xyz
    1 x,y,z
    2 -x,1/2+y,1/2-z
    3 -x,-y,-z
    4 x,1/2-y,1/2+z
_cell_length_a     11.5122(7)
_cell_length_b     6.0233(3)
_cell_length_c     17.9955(10)
_cell_angle_alpha     90.00
_cell_angle_beta     96.773(5)
_cell_angle_gamma     90.00
_cell_volume     1239.13(12)
_cell_formula_units_Z     4
_cell_measurement_reflns_used     1596
_cell_measurement_theta_min     3.0491
_cell_measurement_theta_max     29.0109
_cell_measurement_temperature     293(2)
_exptl_crystal_description     block
_exptl_crystal_colour     yellow
_exptl_crystal_size_max     0.40
_exptl_crystal_size_mid     0.30
_exptl_crystal_size_min     0.30
_exptl_crystal_density_diffrn     1.443
_exptl_crystal_density_meas     ?
_exptl_crystal_density_method     'not measured'
_exptl_crystal_F_000     560
_exptl_absorpt_coefficient_mu     0.105
_exptl_absorpt_correction_type     multi-scan
_exptl_absorpt_process_details
;
(CrysAlis Pro; Oxford Diffraction, 2009)
;
_exptl_absorpt_correction_T_min     0.9593
_exptl_absorpt_correction_T_max     0.9693
_exptl_special_details
;
Empirical absorption correction using spherical harmonics,
implemented in SCALE3 ABSPACK scaling algorithm
CrysAlisPro (Oxford Diffraction, 2009).
;
_diffrn_ambient_temperature     293(2)
_diffrn_radiation_type     MoK\a
_diffrn_radiation_wavelength     0.71073
_diffrn_radiation_source     'fine-focus sealed tube'
_diffrn_radiation_monochromator     graphite
_diffrn_measurement_device_type     'Oxford Diffraction Gemini S Ultra'
_diffrn_measurement_method     '\w scans'
_diffrn_detector_area_resol_mean     15.9149
_diffrn_reflns_number     4288
_diffrn_reflns_av_R_equivalents     0.0307
_diffrn_reflns_av_sigmaI/netI     0.0956
_diffrn_reflns_theta_min     3.56
_diffrn_reflns_theta_max     25.00
_diffrn_reflns_theta_full     25.00
_diffrn_measured_fraction_theta_max     0.976
_diffrn_measured_fraction_theta_full     0.976
_diffrn_reflns_limit_h_min     -13
_diffrn_reflns_limit_h_max     13
_diffrn_reflns_limit_k_min     0
_diffrn_reflns_limit_k_max     6
_diffrn_reflns_limit_l_min     0
_diffrn_reflns_limit_l_max     21
_diffrn_standards_number     0
_diffrn_standards_interval_count     ?
_diffrn_standards_interval_time     ?
_diffrn_standards_decay_%     0
_refine_special_details
;
 Refinement of F^2^ against ALL reflections.  The weighted R-factor wR and
 goodness of fit S are based on F^2^, conventional R-factors R are based
 on F, with F set to zero for negative F^2^. The threshold expression of
 F^2^ > 2sigma(F^2^) is used only for calculating R-factors(gt) etc. and is
 not relevant to the choice of reflections for refinement.  R-factors based
 on F^2^ are statistically about twice as large as those based on F, and R-
 factors based on ALL data will be even larger.
;
_reflns_number_total     2136
_reflns_number_gt     1053
_reflns_threshold_expression     I>2\s(I)
_refine_ls_structure_factor_coef     Fsqd
_refine_ls_matrix_type     full
_refine_ls_R_factor_all     0.0953
_refine_ls_R_factor_gt     0.0357
_refine_ls_wR_factor_gt     0.0576
_refine_ls_wR_factor_ref     0.0668
_refine_ls_goodness_of_fit_ref     0.718
_refine_ls_restrained_S_all     0.718
_refine_ls_number_reflns     2136
_refine_ls_number_parameters     186
_refine_ls_number_restraints     0
_refine_ls_hydrogen_treatment     mixed
_refine_ls_weighting_scheme     calc
_refine_ls_weighting_details
                 'calc w=1/[\s^2^(Fo^2^)+(0.0266P)^2^] where P=(Fo^2^+2Fc^2^)/3'
_atom_sites_solution_hydrogens     geom
_atom_sites_solution_primary     direct
_atom_sites_solution_secondary     difmap
_refine_ls_shift/su_max     0.002
_refine_ls_shift/su_mean     0.000
_refine_diff_density_max     0.106
_refine_diff_density_min     -0.126
_refine_ls_extinction_method     none
_refine_ls_extinction_coef     ?
loop_
    _atom_type_symbol
    _atom_type_description
    _atom_type_scat_dispersion_real
    _atom_type_scat_dispersion_imag
    _atom_type_scat_source
    'C' 'C' 0.0033 0.0016
                         'International Tables Vol C Tables 4.2.6.8 and 6.1.1.4'
    'H' 'H' 0.0000 0.0000
                         'International Tables Vol C Tables 4.2.6.8 and 6.1.1.4'
    'N' 'N' 0.0061 0.0033
                         'International Tables Vol C Tables 4.2.6.8 and 6.1.1.4'
    'O' 'O' 0.0106 0.0060
                         'International Tables Vol C Tables 4.2.6.8 and 6.1.1.4'
_computing_data_collection     'CrysAlis Pro (Oxford Diffraction, 2009)'
_computing_cell_refinement     'CrysAlis Pro (Oxford Diffraction, 2009)'
_computing_data_reduction     'CrysAlis Pro (Oxford Diffraction, 2009)'
_computing_structure_solution     'SHELXS97 (Sheldrick, 2008)'
_computing_structure_refinement     'SHELXL97 (Sheldrick, 2008)'
_computing_molecular_graphics     'SHELXTL (Sheldrick, 2008)'
_computing_publication_material     'SHELXL97 (Sheldrick, 2008)'
loop_
    _atom_site_type_symbol
    _atom_site_label
    _atom_site_fract_x
    _atom_site_fract_y
    _atom_site_fract_z
    _atom_site_U_iso_or_equiv
    _atom_site_thermal_displace_type
    _atom_site_calc_flag
    _atom_site_refinement_flags
    _atom_site_occupancy
    O O1 0.59888(11) 0.25607(18) 0.48396(8) 0.0491(5) Uani . . 1.000
    O O2 0.40014(13) 0.1526(2) 0.68676(8) 0.0710(7) Uani . . 1.000
    O O3 0.80499(13) 0.8397(2) 0.49453(8) 0.0645(6) Uani . . 1.000
    N N1 0.67397(13) 0.6177(2) 0.57838(9) 0.0420(6) Uani . . 1.000
    N N2 0.59925(13) 0.4517(2) 0.59460(9) 0.0425(6) Uani . . 1.000
    N N3 0.48790(15) 0.1552(3) 0.57835(10) 0.0454(7) Uani . . 1.000
    C C1 0.79653(19) 1.2321(3) 0.80751(14) 0.0665(10) Uani . . 1.000
    C C2 0.8627(2) 1.4184(4) 0.79511(16) 0.0705(10) Uani . . 1.000
    C C3 0.90328(19) 1.4454(3) 0.72772(16) 0.0626(9) Uani . . 1.000
    C C4 0.87808(17) 1.2884(3) 0.66974(14) 0.0504(9) Uani . . 1.000
    C C5 0.80840(16) 1.1006(3) 0.68128(12) 0.0434(8) Uani . . 1.000
    C C6 0.77027(17) 1.0762(3) 0.75298(13) 0.0549(9) Uani . . 1.000
    C C7 0.91986(18) 1.3147(3) 0.59955(15) 0.0606(10) Uani . . 1.000
    C C8 0.89532(17) 1.1653(4) 0.54362(13) 0.0589(9) Uani . . 1.000
    C C9 0.82579(17) 0.9788(3) 0.55419(13) 0.0495(9) Uani . . 1.000
    C C10 0.78023(16) 0.9449(3) 0.62117(12) 0.0413(8) Uani . . 1.000
    C C11 0.70303(15) 0.7611(3) 0.63076(11) 0.0436(7) Uani . . 1.000
    C C12 0.56648(16) 0.2867(3) 0.54520(12) 0.0398(8) Uani . . 1.000
    C C13 0.46509(18) 0.2336(3) 0.64613(12) 0.0503(9) Uani . . 1.000
    C C14 0.53798(18) 0.4406(3) 0.66051(11) 0.0496(8) Uani . . 1.000
    H H1 0.76960 1.21310 0.85380 0.0800 Uiso calc R 1.000
    H H2 0.87910 1.52400 0.83260 0.0850 Uiso calc R 1.000
    H H3 0.94840 1.56920 0.71970 0.0750 Uiso calc R 1.000
    H H3N 0.4590(16) 0.028(3) 0.5590(11) 0.065(7) Uiso . . 1.000
    H H4 0.76770 0.73180 0.50630 0.0970 Uiso calc R 1.000
    H H6 0.72670 0.95210 0.76300 0.0660 Uiso calc R 1.000
    H H7 0.96540 1.43790 0.59150 0.0730 Uiso calc R 1.000
    H H8 0.92460 1.18630 0.49810 0.0710 Uiso calc R 1.000
    H H11 0.67310 0.74520 0.67630 0.0520 Uiso calc R 1.000
    H H14A 0.48920 0.57040 0.66440 0.0600 Uiso calc R 1.000
    H H14B 0.59220 0.42690 0.70580 0.0600 Uiso calc R 1.000
loop_
    _atom_site_aniso_label
    _atom_site_aniso_U_11
    _atom_site_aniso_U_22
    _atom_site_aniso_U_33
    _atom_site_aniso_U_12
    _atom_site_aniso_U_13
    _atom_site_aniso_U_23
    O1 0.0538(10) 0.0529(8) 0.0415(10) -0.0044(7) 0.0094(8) -0.0084(7)
    O2 0.0901(13) 0.0776(10) 0.0488(11) -0.0257(9) 0.0233(9) 0.0057(9)
    O3 0.0725(12) 0.0686(10) 0.0544(11) -0.0094(8) 0.0156(9) -0.0054(9)
    N1 0.0401(10) 0.0373(9) 0.0473(12) -0.0016(8) 0.0000(9) -0.0017(9)
    N2 0.0467(11) 0.0387(10) 0.0424(12) -0.0071(9) 0.0067(9) -0.0046(9)
    N3 0.0522(12) 0.0420(11) 0.0421(13) -0.0091(9) 0.0061(10) -0.0013(10)
    C1 0.0649(16) 0.0670(16) 0.0662(18) -0.0015(14) 0.0014(14) -0.0187(14)
    C2 0.0648(18) 0.0583(16) 0.083(2) 0.0033(13) -0.0137(16) -0.0216(15)
    C3 0.0477(15) 0.0391(13) 0.095(2) -0.0026(11) -0.0162(15) -0.0068(15)
    C4 0.0383(14) 0.0375(13) 0.0718(18) 0.0023(11) -0.0083(12) 0.0001(13)
    C5 0.0343(12) 0.0361(12) 0.0576(16) 0.0059(10) -0.0042(11) -0.0009(11)
    C6 0.0523(15) 0.0508(14) 0.0602(17) -0.0031(11) 0.0014(13) -0.0107(13)
    C7 0.0455(15) 0.0441(14) 0.090(2) -0.0063(11) -0.0017(15) 0.0105(14)
    C8 0.0478(14) 0.0590(15) 0.0704(18) -0.0027(12) 0.0097(13) 0.0143(14)
    C9 0.0432(14) 0.0457(13) 0.0586(17) 0.0027(11) 0.0013(12) -0.0004(12)
    C10 0.0328(12) 0.0372(12) 0.0532(15) -0.0012(10) 0.0017(11) 0.0029(11)
    C11 0.0457(13) 0.0405(11) 0.0441(14) 0.0024(11) 0.0037(11) -0.0020(11)
    C12 0.0377(13) 0.0386(13) 0.0417(14) 0.0016(10) -0.0010(11) 0.0013(11)
    C13 0.0601(16) 0.0494(14) 0.0406(15) -0.0026(12) 0.0029(12) 0.0028(12)
    C14 0.0585(15) 0.0488(13) 0.0410(14) -0.0022(11) 0.0036(12) -0.0052(10)
_geom_special_details
;
 Bond distances, angles etc. have been calculated using the
 rounded fractional coordinates. All su's are estimated
 from the variances of the (full) variance-covariance matrix.
 The cell esds are taken into account in the estimation of
 distances, angles and torsion angles
;
loop_
    _geom_bond_atom_site_label_1
    _geom_bond_atom_site_label_2
    _geom_bond_site_symmetry_1
    _geom_bond_site_symmetry_2
    _geom_bond_distance
    _geom_bond_publ_flag
    O1 C12 . . 1.219(3) no
    O2 C13 . . 1.209(3) no
    O3 C9 . . 1.361(3) no
    O3 H4 . . 0.8200 no
    N1 N2 . . 1.3726(19) no
    N1 C11 . . 1.293(2) no
    N2 C12 . . 1.357(2) no
    N2 C14 . . 1.451(3) no
    N3 C13 . . 1.362(3) no
    N3 C12 . . 1.389(3) no
    N3 H3N . . 0.890(18) no
    C1 C6 . . 1.366(3) no
    C1 C2 . . 1.389(3) no
    C2 C3 . . 1.360(4) no
    C3 C4 . . 1.413(3) no
    C4 C7 . . 1.413(4) no
    C4 C5 . . 1.416(3) no
    C5 C10 . . 1.440(3) no
    C5 C6 . . 1.419(3) no
    C7 C8 . . 1.355(3) no
    C8 C9 . . 1.405(3) no
    C9 C10 . . 1.385(3) no
    C10 C11 . . 1.443(3) no
    C13 C14 . . 1.508(3) no
    C1 H1 . . 0.9300 no
    C2 H2 . . 0.9300 no
    C3 H3 . . 0.9300 no
    C6 H6 . . 0.9300 no
    C7 H7 . . 0.9300 no
    C8 H8 . . 0.9300 no
    C11 H11 . . 0.9300 no
    C14 H14A . . 0.9700 no
    C14 H14B . . 0.9700 no
loop_
    _geom_angle_atom_site_label_1
    _geom_angle_atom_site_label_2
    _geom_angle_atom_site_label_3
    _geom_angle_site_symmetry_1
    _geom_angle_site_symmetry_2
    _geom_angle_site_symmetry_3
    _geom_angle
    _geom_angle_publ_flag
    C9 O3 H4 . . . 109.00 no
    N2 N1 C11 . . . 116.51(16) no
    N1 N2 C14 . . . 125.77(14) no
    C12 N2 C14 . . . 112.17(15) no
    N1 N2 C12 . . . 121.80(16) no
    C12 N3 C13 . . . 113.02(17) no
    C13 N3 H3N . . . 123.1(13) no
    C12 N3 H3N . . . 123.7(13) no
    C2 C1 C6 . . . 121.3(2) no
    C1 C2 C3 . . . 119.5(2) no
    C2 C3 C4 . . . 121.1(2) no
    C3 C4 C5 . . . 119.8(2) no
    C3 C4 C7 . . . 121.57(18) no
    C5 C4 C7 . . . 118.64(19) no
    C4 C5 C10 . . . 119.44(19) no
    C4 C5 C6 . . . 117.23(19) no
    C6 C5 C10 . . . 123.33(17) no
    C1 C6 C5 . . . 121.07(18) no
    C4 C7 C8 . . . 121.78(19) no
    C7 C8 C9 . . . 120.2(2) no
    C8 C9 C10 . . . 121.05(19) no
    O3 C9 C10 . . . 123.12(17) no
    O3 C9 C8 . . . 115.82(19) no
    C5 C10 C9 . . . 118.88(17) no
    C5 C10 C11 . . . 119.83(18) no
    C9 C10 C11 . . . 121.27(18) no
    N1 C11 C10 . . . 122.37(18) no
    N2 C12 N3 . . . 106.33(17) no
    O1 C12 N2 . . . 127.76(17) no
    O1 C12 N3 . . . 125.91(18) no
    O2 C13 N3 . . . 126.88(18) no
    O2 C13 C14 . . . 126.97(19) no
    N3 C13 C14 . . . 106.15(17) no
    N2 C14 C13 . . . 102.24(15) no
    C2 C1 H1 . . . 119.00 no
    C6 C1 H1 . . . 119.00 no
    C1 C2 H2 . . . 120.00 no
    C3 C2 H2 . . . 120.00 no
    C2 C3 H3 . . . 119.00 no
    C4 C3 H3 . . . 119.00 no
    C1 C6 H6 . . . 119.00 no
    C5 C6 H6 . . . 119.00 no
    C4 C7 H7 . . . 119.00 no
    C8 C7 H7 . . . 119.00 no
    C7 C8 H8 . . . 120.00 no
    C9 C8 H8 . . . 120.00 no
    N1 C11 H11 . . . 119.00 no
    C10 C11 H11 . . . 119.00 no
    N2 C14 H14A . . . 111.00 no
    N2 C14 H14B . . . 111.00 no
    C13 C14 H14A . . . 111.00 no
    C13 C14 H14B . . . 111.00 no
    H14A C14 H14B . . . 109.00 no
loop_
    _geom_torsion_atom_site_label_1
    _geom_torsion_atom_site_label_2
    _geom_torsion_atom_site_label_3
    _geom_torsion_atom_site_label_4
    _geom_torsion_site_symmetry_1
    _geom_torsion_site_symmetry_2
    _geom_torsion_site_symmetry_3
    _geom_torsion_site_symmetry_4
    _geom_torsion
    _geom_torsion_publ_flag
    C11 N1 N2 C12 . . . . -177.23(16) no
    C11 N1 N2 C14 . . . . 9.1(2) no
    N2 N1 C11 C10 . . . . -179.57(16) no
    N1 N2 C12 O1 . . . . 2.8(3) no
    N1 N2 C12 N3 . . . . -177.61(15) no
    C14 N2 C12 O1 . . . . 177.26(19) no
    C14 N2 C12 N3 . . . . -3.1(2) no
    N1 N2 C14 C13 . . . . 176.87(16) no
    C12 N2 C14 C13 . . . . 2.7(2) no
    C13 N3 C12 O1 . . . . -178.02(19) no
    C13 N3 C12 N2 . . . . 2.4(2) no
    C12 N3 C13 O2 . . . . 179.8(2) no
    C12 N3 C13 C14 . . . . -0.7(2) no
    C6 C1 C2 C3 . . . . -0.7(3) no
    C2 C1 C6 C5 . . . . -0.9(3) no
    C1 C2 C3 C4 . . . . 0.8(3) no
    C2 C3 C4 C5 . . . . 0.7(3) no
    C2 C3 C4 C7 . . . . -179.9(2) no
    C3 C4 C5 C6 . . . . -2.2(3) no
    C3 C4 C5 C10 . . . . 178.15(18) no
    C7 C4 C5 C6 . . . . 178.47(18) no
    C7 C4 C5 C10 . . . . -1.2(3) no
    C3 C4 C7 C8 . . . . -179.6(2) no
    C5 C4 C7 C8 . . . . -0.2(3) no
    C4 C5 C6 C1 . . . . 2.3(3) no
    C10 C5 C6 C1 . . . . -178.07(19) no
    C4 C5 C10 C9 . . . . 2.3(3) no
    C4 C5 C10 C11 . . . . -175.93(17) no
    C6 C5 C10 C9 . . . . -177.34(18) no
    C6 C5 C10 C11 . . . . 4.4(3) no
    C4 C7 C8 C9 . . . . 0.6(3) no
    C7 C8 C9 O3 . . . . 179.31(19) no
    C7 C8 C9 C10 . . . . 0.6(3) no
    O3 C9 C10 C5 . . . . 179.36(17) no
    O3 C9 C10 C11 . . . . -2.4(3) no
    C8 C9 C10 C5 . . . . -2.1(3) no
    C8 C9 C10 C11 . . . . 176.19(18) no
    C5 C10 C11 N1 . . . . 179.33(17) no
    C9 C10 C11 N1 . . . . 1.1(3) no
    O2 C13 C14 N2 . . . . 178.40(19) no
    N3 C13 C14 N2 . . . . -1.1(2) no
loop_
    _geom_hbond_atom_site_label_D
    _geom_hbond_atom_site_label_H
    _geom_hbond_atom_site_label_A
    _geom_hbond_site_symmetry_A
    _geom_hbond_distance_DH
    _geom_hbond_distance_HA
    _geom_hbond_distance_DA
    _geom_hbond_angle_DHA
    _geom_hbond_publ_flag
    N3 H3N O1 3_656 0.890(18) 1.962(18) 2.851(2) 177.9(19) yes
    O3 H4 N1 . 0.82 1.91 2.622(2) 145 yes
    C6 H6 O2 2_656 0.93 2.55 3.469(2) 169 yes
    C14 H14B O2 2_656 0.97 2.36 3.038(2) 127 yes
