# Supplementary material for: (E)-1-[(2-Hy­droxy-1-naphth­yl)methyl­idene­amino]­imidazolidine-2,4-dione
Source: Acta Crystallogr Sect E Struct Rep Online. 2010 Jun 9;66(Pt 7):o1601. doi: 10.1107/S1600536810020118 (PMC3006989; doi:10.1107/S1600536810020118)
Supplement: Supplementary file 2 [file e-66-o1601-Isup2.hkl]

# 
# h,k,l, Fc-squared, Fo-squared, sigma(Fo-squared) and status flag 
# 
data_I
_shelx_title ' I         P 21/C       R   0.04' 
_shelx_refln_list_code          4 
_shelx_F_calc_maximum      161.12 
_exptl_crystal_F_000       560.00 
_reflns_d_resolution_high  0.8409 
 
loop_ 
 _symmetry_equiv_pos_as_xyz 
 'x, y, z' 
 '-x, y+1/2, -z+1/2' 
 '-x, -y, -z' 
 'x, -y-1/2, z-1/2' 
 
_cell_length_a    11.5122 
_cell_length_b     6.0233 
_cell_length_c    17.9955 
_cell_angle_alpha  90.000 
_cell_angle_beta   96.773 
_cell_angle_gamma  90.000 
 
_shelx_F_squared_multiplier     1.000 
 
loop_ 
 _refln_index_h 
 _refln_index_k 
 _refln_index_l 
 _refln_F_squared_calc 
 _refln_F_squared_meas 
 _refln_F_squared_sigma 
 _refln_observed_status 
   2   0   0      124.03      131.87      9.52 o 
   3   0   0    13364.85    12636.90    266.45 o 
   4   0   0     1392.78     1396.39     19.78 o 
   5   0   0      592.89      580.10     15.34 o 
   6   0   0      492.87      533.71     24.77 o 
   7   0   0      204.81      178.83     20.72 o 
   8   0   0      205.93      230.78     23.58 o 
   9   0   0      121.14      119.23     21.25 o 
  10   0   0      842.26      874.78     38.40 o 
  11   0   0       30.90       30.50     19.45 o 
  12   0   0        2.46        2.48     21.21 o 
  13   0   0        0.02       10.34     21.59 o 
   1   1   0      737.09      729.15     10.67 o 
   2   1   0     5003.62     4906.20     20.04 o 
   3   1   0     5199.82     5029.04     20.46 o 
   4   1   0      276.44      270.38      7.25 o 
   5   1   0       35.06       31.15      5.44 o 
   6   1   0       13.53       19.97      6.55 o 
   7   1   0     1506.50     1509.00     27.81 o 
   8   1   0        0.92       -4.16     10.71 o 
   9   1   0       60.63       56.49     12.63 o 
  10   1   0       60.85       58.45     12.89 o 
  11   1   0        5.11        4.22     11.69 o 
  12   1   0       51.35       36.91     13.73 o 
  13   1   0        1.60       -0.50     13.05 o 
   0   2   0     1774.10     1694.35     12.21 o 
   1   2   0      856.15      872.20     10.70 o 
   2   2   0      305.54      302.76     12.21 o 
   3   2   0       76.86       79.74      5.92 o 
   4   2   0       77.88       81.65      3.98 o 
   5   2   0      108.39      120.57      5.96 o 
   6   2   0       72.70       84.22      7.37 o 
   7   2   0       51.18       49.68      6.78 o 
   8   2   0       15.89       11.83      8.84 o 
   9   2   0        0.52        3.00     10.05 o 
  10   2   0       39.89       42.97     11.39 o 
  11   2   0        0.15        5.41     10.92 o 
  12   2   0       15.91       13.21     12.33 o 
  13   2   0        7.74       -3.19     25.65 o 
   1   3   0        1.51        1.84      2.47 o 
   2   3   0       77.54       60.71      8.15 o 
   3   3   0        6.86       15.51     12.97 o 
   4   3   0        5.92        5.78     12.59 o 
   5   3   0       31.19       31.01      3.40 o 
   6   3   0      212.82      211.82      4.65 o 
   7   3   0       18.73       17.37      4.27 o 
   8   3   0        5.98        9.45      6.62 o 
   9   3   0       45.30       49.87      8.65 o 
  10   3   0      123.95      105.92     25.61 o 
  11   3   0       35.37       36.51     22.54 o 
  12   3   0        0.00       13.33     24.80 o 
   0   4   0       66.00       69.44      6.80 o 
   1   4   0       49.68       54.77      3.95 o 
   2   4   0       19.30       19.69      3.12 o 
   3   4   0        0.28       -1.31     14.36 o 
   4   4   0       13.22       10.97     16.29 o 
   5   4   0       32.87       42.77     16.32 o 
   6   4   0      116.45      110.40     21.75 o 
   7   4   0      150.46      153.39     21.74 o 
   8   4   0        2.72       -7.67     21.18 o 
   9   4   0        6.31       16.13     23.50 o 
  10   4   0        0.21       15.82     23.65 o 
  11   4   0        1.59       -4.55     25.62 o 
   1   5   0      153.73      173.76      9.40 o 
   2   5   0      146.08      163.14     18.54 o 
   3   5   0      308.03      343.24     24.93 o 
   4   5   0      187.52      225.42     23.42 o 
   5   5   0        0.01       -3.15     18.29 o 
   6   5   0       22.01       19.91     16.09 o 
   7   5   0       37.06       41.25     21.32 o 
   8   5   0        3.68        4.63     18.40 o 
   9   5   0        0.67        0.43     22.24 o 
   3   6   0        1.15       -1.41     14.82 o 
   4   6   0        4.34        7.13     16.61 o 
   5   6   0       19.14       -0.33     20.14 o 
   6   6   0        4.77       -0.99     20.67 o 
   7   6   0        6.96        1.88     17.08 o 
 -13   1   1        2.76        8.65     11.88 o 
 -12   1   1       18.96       21.17     14.39 o 
 -11   1   1       19.06       25.96     13.36 o 
 -10   1   1        7.18       12.84     11.65 o 
  -9   1   1        0.63       -4.24     11.90 o 
  -8   1   1       27.84       29.70     11.74 o 
  -7   1   1      359.37      359.94     15.61 o 
  -6   1   1      169.08      178.53      8.22 o 
  -5   1   1       55.58       58.60      6.52 o 
  -4   1   1      963.98      967.02     16.24 o 
  -3   1   1     1036.26     1027.02     12.11 o 
  -2   1   1     3169.12     3047.45     12.95 o 
  -1   1   1     1675.40     1638.25     13.20 o 
   0   1   1      672.73      641.82      5.66 o 
   1   1   1     1054.90     1006.11     18.45 o 
   2   1   1      105.46      104.24      4.22 o 
   3   1   1    22517.54    22074.14    235.68 o 
   4   1   1        0.03        3.01      4.76 o 
   5   1   1      344.22      332.29      9.59 o 
   6   1   1     1817.07     1922.79     27.49 o 
   7   1   1        5.12        4.83      9.90 o 
   8   1   1       17.44       17.91     10.90 o 
   9   1   1       33.45       45.86     11.91 o 
  10   1   1       27.94       38.78     11.85 o 
  11   1   1        9.70        1.94     13.37 o 
  12   1   1        0.32       -4.87     13.83 o 
  13   1   1       42.36       36.49     14.78 o 
 -13   2   1        1.45       16.96     21.76 o 
 -12   2   1       29.62       24.88     13.06 o 
 -11   2   1       33.51       32.71     13.01 o 
 -10   2   1       97.66       95.61     17.47 o 
  -9   2   1        0.07        0.93     10.60 o 
  -8   2   1       29.70       21.38      9.68 o 
  -7   2   1      100.49      104.84      7.75 o 
  -6   2   1        2.21        2.72      4.45 o 
  -5   2   1       15.15       13.59      5.06 o 
  -4   2   1     3576.29     3749.31     61.31 o 
  -3   2   1       95.25       94.02      5.44 o 
  -2   2   1      124.14      121.14      4.23 o 
  -1   2   1     2789.98     2755.81     13.80 o 
   0   2   1      133.53      138.58      3.66 o 
   1   2   1       41.01       38.25      2.67 o 
   2   2   1      370.75      371.78      6.11 o 
   3   2   1      329.86      319.60      9.98 o 
   4   2   1      565.29      567.04     10.16 o 
   5   2   1     1648.79     1602.94     35.82 o 
   6   2   1      433.05      430.21     10.83 o 
   7   2   1      135.97      138.81     11.06 o 
   8   2   1       13.39       13.51      9.89 o 
   9   2   1       29.91       32.57     11.36 o 
  10   2   1        4.09       11.44     10.77 o 
  11   2   1        1.95        8.68     11.70 o 
  12   2   1        0.02       -6.86     11.62 o 
 -12   3   1       41.05       57.70     27.49 o 
 -11   3   1        0.93       -8.76     22.29 o 
 -10   3   1      100.46      117.62     24.43 o 
  -9   3   1       11.63       12.84      8.69 o 
  -8   3   1       58.31       58.89      8.71 o 
  -7   3   1       38.05       41.99      4.87 o 
  -6   3   1        8.14        7.06      2.30 o 
  -5   3   1        0.10        1.71      1.74 o 
  -4   3   1       15.64       15.65      9.49 o 
  -3   3   1       56.58       48.59     10.22 o 
  -2   3   1       18.18       22.62      2.60 o 
  -1   3   1        4.98        5.53      2.28 o 
   0   3   1      185.79      180.92      4.43 o 
   1   3   1      536.83      539.46     10.48 o 
   2   3   1      359.23      353.58     11.11 o 
   3   3   1      391.82      413.72     22.76 o 
   4   3   1       68.83       66.37      2.80 o 
   5   3   1        0.26        2.56      3.50 o 
   6   3   1        0.30        0.82      2.64 o 
   7   3   1       21.04       24.42      4.52 o 
   8   3   1       92.86       90.02      8.77 o 
   9   3   1       52.89       41.79      8.78 o 
  10   3   1       37.85       42.10     24.15 o 
  11   3   1        1.93        0.71     19.86 o 
  12   3   1        0.08        4.57     25.14 o 
 -11   4   1        5.31        8.75     21.30 o 
 -10   4   1       13.76       27.31     24.28 o 
  -9   4   1        0.57       19.53     20.04 o 
  -8   4   1       19.02       -6.39     19.75 o 
  -7   4   1       50.40       36.95     21.04 o 
  -6   4   1        8.77        3.16     18.25 o 
  -5   4   1        0.40       14.35     18.12 o 
  -4   4   1       17.68       22.22     15.97 o 
  -3   4   1       79.04       63.30     10.46 o 
  -2   4   1       77.91       75.51      5.90 o 
  -1   4   1      273.80      279.41      9.54 o 
   0   4   1      326.97      327.71      8.07 o 
   1   4   1       49.18       56.97      5.99 o 
   2   4   1      144.55      143.42     16.92 o 
   3   4   1       17.76       11.81     15.38 o 
   4   4   1       42.09       68.95     18.57 o 
   5   4   1        9.55       19.37     18.22 o 
   6   4   1       25.19       26.86     18.59 o 
   7   4   1       36.81       36.24     21.02 o 
   8   4   1        9.66        3.64     16.30 o 
   9   4   1       13.02       16.68     21.74 o 
  10   4   1        1.09      -17.25     24.25 o 
  11   4   1        2.28        9.43     25.28 o 
  -9   5   1        4.38       14.49     23.00 o 
  -8   5   1       11.55       18.34     18.34 o 
  -7   5   1       14.72       17.88     21.17 o 
  -6   5   1      172.78      164.83     24.41 o 
  -5   5   1        0.04       -0.75     17.73 o 
  -4   5   1        8.90       17.19     16.16 o 
  -3   5   1       21.53       25.34     15.58 o 
  -2   5   1        0.31       10.31     13.53 o 
  -1   5   1        1.12        2.79      6.44 o 
   0   5   1        0.01       -0.81      6.82 o 
   1   5   1       32.42       35.50     13.22 o 
   2   5   1       92.44       71.94     15.08 o 
   3   5   1        5.54        2.97     15.14 o 
   4   5   1       42.15       41.90     17.46 o 
   5   5   1       69.67       81.47     20.87 o 
   6   5   1       51.84       51.85     20.87 o 
   7   5   1        0.63       -3.02     15.55 o 
   8   5   1       16.82        3.15     16.96 o 
   9   5   1        2.22       13.30     21.39 o 
  -7   6   1        7.19       19.60     17.47 o 
  -6   6   1       15.66       31.50     20.09 o 
  -5   6   1        0.60       -5.87     17.39 o 
  -4   6   1       94.56      123.27     21.32 o 
  -3   6   1       12.70       18.97     14.59 o 
   3   6   1       93.32       97.76     18.55 o 
   4   6   1        1.10        4.20     16.61 o 
   5   6   1       15.82       24.52     17.09 o 
   6   6   1        1.27      -10.25     20.61 o 
   7   6   1        2.30      -14.45     18.46 o 
 -13   0   2        7.90        4.10     20.62 o 
 -12   0   2       41.53       34.89     19.27 o 
 -11   0   2        0.37       -2.62     18.70 o 
 -10   0   2        1.31        0.43     18.82 o 
  -9   0   2      122.38      120.09     21.86 o 
  -8   0   2       71.32       78.39     17.49 o 
  -7   0   2        2.25        1.69     12.86 o 
  -6   0   2      129.88      144.89     15.59 o 
  -5   0   2      418.58      391.63     13.38 o 
  -4   0   2     1804.42     1793.36     22.12 o 
  -3   0   2        0.70        3.77     10.38 o 
  -2   0   2        8.83       10.54      7.15 o 
   2   0   2     2241.82     2230.40     27.17 o 
   3   0   2      651.63      640.41     13.69 o 
   4   0   2      388.69      381.10     13.15 o 
   5   0   2      122.16      116.81      9.47 o 
   6   0   2        1.90       -1.71     15.23 o 
   7   0   2       13.30       12.89     15.03 o 
   8   0   2      419.77      406.15     27.75 o 
   9   0   2      900.26      958.96     39.94 o 
  10   0   2      153.08      156.64     22.69 o 
  11   0   2        0.29       13.59     19.88 o 
  12   0   2      147.19      154.38     25.01 o 
  13   0   2        2.91        8.52     22.04 o 
 -13   1   2        0.55        1.37     13.58 o 
 -12   1   2        0.08        0.30     14.19 o 
 -11   1   2        5.90       14.88     12.88 o 
 -10   1   2        0.09       -1.05     12.17 o 
  -9   1   2       33.01       42.62     12.81 o 
  -8   1   2      762.50      786.18     19.18 o 
  -7   1   2      912.50      928.48     25.88 o 
  -6   1   2      573.14      581.38     16.73 o 
  -5   1   2       56.83       50.83      5.92 o 
  -4   1   2       16.96       18.95      5.08 o 
  -3   1   2      684.46      665.34      9.32 o 
  -2   1   2      292.74      263.91      4.73 o 
  -1   1   2     2740.87     2568.30     14.38 o 
   0   1   2     3469.71     3329.93     16.41 o 
   1   1   2      130.72      130.14      5.12 o 
   2   1   2    25960.43    25282.43    172.44 o 
   3   1   2    14608.13    14503.02    109.37 o 
   4   1   2      693.50      662.72     11.15 o 
   5   1   2      571.35      586.55     15.21 o 
   6   1   2      126.23      123.32     11.02 o 
   7   1   2      382.44      378.54     16.13 o 
   8   1   2       76.99       88.49     12.68 o 
   9   1   2       19.29       13.54     12.17 o 
  10   1   2        0.77        2.37     10.98 o 
  11   1   2      115.12      109.86     15.38 o 
  12   1   2        3.05        5.45     12.62 o 
  13   1   2       16.91        9.53     14.88 o 
 -13   2   2       24.51       43.30     22.15 o 
 -12   2   2        5.41        7.18     12.25 o 
 -11   2   2       16.24        7.51     11.53 o 
 -10   2   2        3.74        0.59     10.68 o 
  -9   2   2       47.82       44.19     11.61 o 
  -8   2   2       34.97       35.91      9.18 o 
  -7   2   2       64.94       65.65      8.32 o 
  -6   2   2        5.54        6.77      5.40 o 
  -5   2   2      136.21      133.15      9.14 o 
  -4   2   2     3223.08     3327.18     29.35 o 
  -3   2   2       29.95       36.09      2.84 o 
  -2   2   2       15.66       11.31      3.46 o 
  -1   2   2      117.34      118.46      4.86 o 
   0   2   2     2151.05     2128.40     13.88 o 
   1   2   2      585.10      580.23      8.12 o 
   2   2   2     1510.72     1560.77     17.68 o 
   3   2   2       50.58       48.41      5.08 o 
   4   2   2     1666.08     1669.64     26.33 o 
   5   2   2      167.66      187.97      8.99 o 
   6   2   2     1975.21     1943.68     21.00 o 
   7   2   2       65.38       62.43      9.73 o 
   8   2   2       49.95       39.30     16.68 o 
   9   2   2        6.25       11.92     10.20 o 
  10   2   2       72.06       57.19     12.28 o 
  11   2   2       23.46       14.00     11.95 o 
  12   2   2       42.45       43.68     20.88 o 
 -12   3   2        0.02       -2.79     22.13 o 
 -11   3   2       19.97       24.16     20.92 o 
 -10   3   2       77.91       68.36     21.71 o 
  -9   3   2       64.58       57.14      9.69 o 
  -8   3   2        0.17       -0.50      7.39 o 
  -7   3   2        5.47        9.40      3.35 o 
  -6   3   2        8.65        6.46      2.94 o 
  -5   3   2       63.76       62.07      5.03 o 
  -4   3   2      218.24      225.02      6.61 o 
  -3   3   2       73.93       67.86      4.65 o 
  -2   3   2       17.26       16.39      3.25 o 
  -1   3   2     2290.59     2352.01     12.54 o 
   0   3   2       32.26       32.45      3.21 o 
   1   3   2      360.75      360.40      6.06 o 
   2   3   2       36.16       33.53      4.11 o 
   3   3   2      474.92      484.60     12.49 o 
   4   3   2       83.55      101.14     16.60 o 
   5   3   2      228.95      219.12      9.44 o 
   6   3   2       35.25       32.57      3.50 o 
   7   3   2        5.66        4.95      4.15 o 
   8   3   2       64.79       56.81      8.39 o 
   9   3   2      238.06      211.32     26.25 o 
  10   3   2      135.26      154.43     25.11 o 
  11   3   2        6.90       -3.18     17.79 o 
  12   3   2        1.36        5.16     23.86 o 
 -11   4   2        1.32       21.55     19.89 o 
 -10   4   2        2.10       -2.38     25.36 o 
  -9   4   2       48.52       48.34     20.37 o 
  -8   4   2      135.39      102.54     22.81 o 
  -7   4   2      240.02      264.04     28.01 o 
  -6   4   2       19.02       29.40     12.65 o 
  -5   4   2      326.06      359.62     18.90 o 
  -4   4   2       58.15       64.88     11.72 o 
  -3   4   2       13.46       11.44      9.38 o 
  -2   4   2       27.15       25.40      3.97 o 
  -1   4   2      161.56      152.87      4.59 o 
   0   4   2       25.31       22.72      3.35 o 
   1   4   2       52.30       48.03      4.21 o 
   2   4   2       15.71       14.60      4.14 o 
   3   4   2       27.44       21.67      3.19 o 
   4   4   2       96.78       82.39     17.82 o 
   5   4   2      377.34      377.94     29.03 o 
   6   4   2      210.60      197.79     17.05 o 
   7   4   2        5.39       14.90     19.86 o 
   8   4   2       54.17       71.75     23.60 o 
   9   4   2       44.31       46.83     22.85 o 
  10   4   2        0.23       -3.23     23.53 o 
  11   4   2        0.55       -4.56     22.58 o 
  -9   5   2        2.10        6.02     21.47 o 
  -8   5   2       28.06       47.77     20.56 o 
  -7   5   2      103.94      114.66     22.52 o 
  -6   5   2        5.29        3.42     15.67 o 
  -5   5   2        0.55        7.77     16.23 o 
  -4   5   2       89.33       65.04     18.01 o 
  -3   5   2        7.74       -4.69     14.90 o 
  -2   5   2       29.67       33.89     11.31 o 
  -1   5   2       99.96      101.63      8.63 o 
   0   5   2       48.07       49.42      8.05 o 
   1   5   2       14.93        8.69     13.26 o 
   2   5   2      714.08      745.00     30.96 o 
   3   5   2       20.44        7.63     16.49 o 
   4   5   2        2.58        1.28     16.02 o 
   5   5   2        0.09       -5.91     16.32 o 
   6   5   2       23.87       22.86     17.65 o 
   7   5   2        0.32        6.95     18.79 o 
   8   5   2       37.27       50.77     19.42 o 
   9   5   2       10.29       11.64     20.13 o 
  -7   6   2        3.58       -0.67     18.46 o 
  -6   6   2       15.52        9.08     19.49 o 
  -5   6   2        4.88       -3.37     16.47 o 
  -4   6   2        7.70       14.77     15.14 o 
  -3   6   2      279.33      307.11     23.83 o 
   2   6   2        5.73       23.86     14.04 o 
   3   6   2       65.18       52.29     17.20 o 
   4   6   2       17.31       13.53     17.61 o 
   5   6   2       14.03       11.04     19.10 o 
   6   6   2        5.04      -14.91     21.38 o 
   7   6   2       44.53       40.26     20.32 o 
 -13   1   3       11.39        5.60     14.75 o 
 -12   1   3       22.58       31.87     14.25 o 
 -11   1   3       32.88       30.91     12.96 o 
 -10   1   3        5.30        7.27     13.16 o 
  -9   1   3        0.03        5.98     10.16 o 
  -8   1   3        8.14       17.11     10.28 o 
  -7   1   3        1.07        2.95      8.17 o 
  -6   1   3       58.93       54.48      6.92 o 
  -5   1   3        4.54        3.72      4.77 o 
  -4   1   3       71.24       76.22      6.09 o 
  -3   1   3      348.48      339.83      7.81 o 
  -2   1   3     1503.55     1467.07     15.58 o 
  -1   1   3       56.58       76.29      5.70 o 
   0   1   3      295.16      275.98      9.11 o 
   1   1   3       12.09        7.05      4.32 o 
   2   1   3     6704.37     6691.37     45.44 o 
   3   1   3       60.35       51.73      5.37 o 
   4   1   3        6.31        5.67      5.31 o 
   5   1   3      821.89      790.01     30.01 o 
   6   1   3       21.54       20.00      8.99 o 
   7   1   3       80.94       87.27     11.34 o 
   8   1   3        0.09        8.44     10.62 o 
   9   1   3        0.01       -2.52     10.64 o 
  10   1   3        5.51       13.61     11.86 o 
  11   1   3       56.51       51.81     14.15 o 
  12   1   3       51.43       50.37     13.88 o 
  13   1   3        1.92        1.53     14.22 o 
 -13   2   3        4.30        0.29     21.68 o 
 -12   2   3        4.20        4.12     12.42 o 
 -11   2   3        4.01       -5.65     12.39 o 
 -10   2   3       14.17        3.80     11.45 o 
  -9   2   3       62.37       67.88     10.64 o 
  -8   2   3        0.00       -3.67     13.45 o 
  -7   2   3      351.31      367.02     15.24 o 
  -6   2   3      184.22      180.88      7.76 o 
  -5   2   3      865.22      874.33     12.48 o 
  -4   2   3      148.74      154.68      4.80 o 
  -3   2   3     1060.82     1100.28     12.30 o 
  -2   2   3      101.31      101.85      4.04 o 
  -1   2   3       26.66       23.84      4.45 o 
   0   2   3       14.78       18.74      4.31 o 
   1   2   3       50.27       55.50      4.23 o 
   2   2   3     1350.91     1307.28     17.56 o 
   3   2   3     1203.63     1202.66     10.80 o 
   4   2   3      463.26      475.09     10.42 o 
   5   2   3     2685.82     2719.63     28.06 o 
   6   2   3     1218.86     1249.95     22.24 o 
   7   2   3      285.06      278.96     14.29 o 
   8   2   3      134.93      130.82     14.24 o 
   9   2   3        0.41       -3.26      9.36 o 
  10   2   3        2.18       -0.03      9.79 o 
  11   2   3       15.69        7.81     10.99 o 
  12   2   3       40.58       53.59     24.11 o 
 -12   3   3        9.56       -6.76     20.24 o 
 -11   3   3       22.22       10.38     21.15 o 
 -10   3   3        0.01      -12.99     20.15 o 
  -9   3   3       32.57       23.53      8.39 o 
  -8   3   3       53.57       62.75      8.25 o 
  -7   3   3       27.60       22.90      5.05 o 
  -6   3   3        0.19       -0.28      3.06 o 
  -5   3   3       41.49       44.78      5.68 o 
  -4   3   3        7.16        6.39      8.75 o 
  -3   3   3      206.46      217.86      8.73 o 
  -2   3   3        6.82        7.35      2.01 o 
  -1   3   3     2225.55     2259.21     14.31 o 
   0   3   3        1.08        0.94      3.31 o 
   1   3   3      396.99      380.18      8.27 o 
   2   3   3      858.20      846.21     13.08 o 
   3   3   3       85.51       83.99      6.88 o 
   4   3   3        0.84       17.56     15.68 o 
   5   3   3       75.63       78.27     20.30 o 
   6   3   3       13.81       19.84      4.20 o 
   7   3   3      516.84      476.85     11.12 o 
   8   3   3      197.31      187.84     11.32 o 
   9   3   3       76.31       63.84     25.19 o 
  10   3   3       38.34       22.29     22.02 o 
  11   3   3        4.72       20.13     20.07 o 
 -11   4   3        5.09       13.48     24.09 o 
 -10   4   3        3.53       -4.42     23.05 o 
  -9   4   3        0.00      -13.19     19.30 o 
  -8   4   3       86.13       66.14     24.04 o 
  -7   4   3      133.47      127.44     16.44 o 
  -6   4   3        0.19        3.07      3.26 o 
  -5   4   3        4.43        3.99      2.69 o 
  -4   4   3      459.25      453.27     15.58 o 
  -3   4   3       33.58       31.53      5.01 o 
  -2   4   3       31.84       31.03      4.58 o 
  -1   4   3       45.32       40.98      3.71 o 
   0   4   3       84.65       82.48      4.48 o 
   1   4   3      237.58      237.17      6.63 o 
   2   4   3      320.65      293.86     11.75 o 
   3   4   3      172.54      177.41     12.22 o 
   4   4   3       11.11       11.42      7.03 o 
   5   4   3      637.97      639.30     13.10 o 
   6   4   3       43.61       42.97      5.67 o 
   7   4   3        2.77        3.44     16.92 o 
   8   4   3        8.00        7.22     19.31 o 
   9   4   3        6.49       16.78     18.45 o 
  10   4   3       11.56       11.60     23.92 o 
  -9   5   3        0.34       -7.23     20.52 o 
  -8   5   3        0.39        6.31     18.66 o 
  -7   5   3       22.45       23.82     16.84 o 
  -6   5   3        2.77        5.63     19.04 o 
  -5   5   3       90.44       76.28     13.11 o 
  -4   5   3       77.34       66.63     12.65 o 
  -3   5   3        0.01        5.59      9.16 o 
  -2   5   3       53.88       54.73      9.73 o 
  -1   5   3       75.12       85.12      7.34 o 
   0   5   3       95.90       85.98      7.03 o 
   1   5   3      461.73      474.10     19.55 o 
   2   5   3      129.25      131.40      8.09 o 
   3   5   3      420.62      436.92     28.58 o 
   4   5   3       12.03        1.73     18.61 o 
   5   5   3       34.10       63.06     20.44 o 
   6   5   3       60.33       65.39     22.44 o 
   7   5   3        0.02       -0.62     21.09 o 
   8   5   3        0.25       -0.51     16.67 o 
   9   5   3        0.61        6.77     19.71 o 
  -7   6   3        3.41        6.76     19.53 o 
  -6   6   3        2.52       -2.44     17.88 o 
  -5   6   3        8.78        1.08     18.89 o 
  -4   6   3        6.26        0.14     16.27 o 
  -3   6   3        6.91       11.63     14.84 o 
   2   6   3       20.51       16.97     13.16 o 
   3   6   3        0.15       -8.71     15.62 o 
   4   6   3        0.02        4.22     16.37 o 
   5   6   3       15.25       25.18     19.53 o 
   6   6   3        0.04        6.43     17.21 o 
 -13   0   4       73.23       75.69     27.29 o 
 -12   0   4       36.93       40.44     19.91 o 
 -11   0   4      132.85      151.81     25.15 o 
 -10   0   4       34.06       18.62     12.02 o 
  -9   0   4      134.04      136.97     19.68 o 
  -8   0   4       40.58       30.99     14.00 o 
  -7   0   4       61.43       53.09     14.28 o 
  -6   0   4      695.39      705.39     26.22 o 
  -5   0   4     2598.47     2512.55     42.65 o 
  -4   0   4      352.30      373.74     12.36 o 
  -3   0   4     2429.08     2250.40     33.82 o 
  -2   0   4      152.52      153.28     13.06 o 
  -1   0   4      276.12      302.53     14.34 o 
   0   0   4       37.51       30.49      9.51 o 
   1   0   4    11893.79    11370.17    258.57 o 
   2   0   4     1854.40     1908.61     31.09 o 
   3   0   4      110.79      125.49      9.72 o 
   4   0   4     1111.28     1110.04     20.11 o 
   5   0   4      660.66      644.08     25.62 o 
   6   0   4       59.44       54.09     16.68 o 
   7   0   4        5.99        1.65     15.95 o 
   8   0   4      102.30       89.81     19.48 o 
   9   0   4       79.03       60.50     18.40 o 
  10   0   4       66.92       59.80     20.96 o 
  11   0   4       52.77       43.96     19.61 o 
  12   0   4        9.97       20.23     20.88 o 
  13   0   4       10.30       31.36     22.73 o 
 -13   1   4        0.01       -1.49     13.74 o 
 -12   1   4       10.28       10.02     13.17 o 
 -11   1   4       39.18       47.38     13.74 o 
 -10   1   4       33.74       31.20     13.05 o 
  -9   1   4        3.04        7.43     10.85 o 
  -8   1   4        0.51        5.20     10.28 o 
  -7   1   4      173.72      161.72     11.95 o 
  -6   1   4      353.97      359.40     12.35 o 
  -5   1   4       10.94        4.74      5.31 o 
  -4   1   4      705.29      693.56     12.18 o 
  -3   1   4       67.97       66.79      4.79 o 
  -2   1   4     1735.71     1661.93     15.47 o 
  -1   1   4     1989.67     2030.56     19.63 o 
   0   1   4       20.19       15.60      5.42 o 
   1   1   4       39.67       34.82      5.72 o 
   2   1   4     3274.38     3320.95     26.24 o 
   3   1   4     1454.88     1395.22     17.25 o 
   4   1   4      460.90      476.36     10.82 o 
   5   1   4      466.69      452.93     11.96 o 
   6   1   4      118.88      115.03     11.17 o 
   7   1   4       14.50       15.03     10.03 o 
   8   1   4       17.27       21.22     11.12 o 
   9   1   4        0.36       -0.24     10.75 o 
  10   1   4       14.91       24.58     12.59 o 
  11   1   4        5.38        7.22     12.59 o 
  12   1   4       43.47       39.27     16.41 o 
 -13   2   4        1.92       18.96     25.97 o 
 -12   2   4       15.69       11.86     12.32 o 
 -11   2   4       21.34       19.77     12.07 o 
 -10   2   4       30.08       36.06     11.49 o 
  -9   2   4        5.56        7.77     13.62 o 
  -8   2   4      245.02      234.24     25.12 o 
  -7   2   4       36.37       37.85      6.38 o 
  -6   2   4      106.08      116.73      7.14 o 
  -5   2   4      412.66      416.12      8.18 o 
  -4   2   4       51.00       43.56      5.03 o 
  -3   2   4       43.54       42.36      4.90 o 
  -2   2   4       62.68       57.65      5.19 o 
  -1   2   4      511.67      515.46      9.29 o 
   0   2   4       20.48       28.06      5.29 o 
   1   2   4      890.37      929.34     10.98 o 
   2   2   4        0.01        1.56      4.29 o 
   3   2   4       21.01       17.18      4.16 o 
   4   2   4      192.20      192.23      6.84 o 
   5   2   4     4226.69     4273.53     50.64 o 
   6   2   4       52.64       43.88      8.89 o 
   7   2   4       17.29       14.14      9.02 o 
   8   2   4      274.69      259.72     16.39 o 
   9   2   4       47.15       47.03     10.81 o 
  10   2   4        0.64       -3.26     11.08 o 
  11   2   4       39.09       34.58     12.40 o 
  12   2   4       40.43       44.24     24.72 o 
 -12   3   4        3.67       -2.85     27.73 o 
 -11   3   4      115.70      114.90     26.47 o 
 -10   3   4       44.31       48.12      9.80 o 
  -9   3   4        9.20        2.67     14.24 o 
  -8   3   4       37.88       39.53     15.07 o 
  -7   3   4        0.91        0.53      4.21 o 
  -6   3   4        4.08        7.81      5.91 o 
  -5   3   4      134.41      141.17      9.04 o 
  -4   3   4        8.20        9.50      2.40 o 
  -3   3   4      371.77      354.04     13.61 o 
  -2   3   4     3087.45     3328.47     24.59 o 
  -1   3   4        5.46        8.27      4.23 o 
   0   3   4      327.14      347.10      9.70 o 
   1   3   4        0.29       -0.53      4.34 o 
   2   3   4      507.63      504.04     10.15 o 
   3   3   4      365.80      346.06     18.28 o 
   4   3   4      454.70      458.44     26.83 o 
   5   3   4        0.50       -1.68      3.42 o 
   6   3   4       93.14       93.10      6.84 o 
   7   3   4      233.24      231.95     10.97 o 
   8   3   4     1214.72     1234.50     23.82 o 
   9   3   4      108.28      137.23     23.62 o 
  10   3   4      104.12       95.01     27.83 o 
  11   3   4       10.38      -11.96     23.28 o 
 -11   4   4        1.23       -8.93     23.58 o 
 -10   4   4       56.95       58.25     22.55 o 
  -9   4   4        1.39        4.33     13.31 o 
  -8   4   4        6.71       15.74     14.21 o 
  -7   4   4      131.38      137.00     15.61 o 
  -6   4   4       66.60       78.29     13.72 o 
  -5   4   4        3.39        4.17      4.67 o 
  -4   4   4      125.27      127.30      9.78 o 
  -3   4   4      228.34      220.32      7.39 o 
  -2   4   4        7.27        7.02      2.56 o 
  -1   4   4       30.28       32.52      3.96 o 
   0   4   4       21.49       23.35      4.76 o 
   1   4   4       42.63       46.48      4.29 o 
   2   4   4      303.96      286.54     11.74 o 
   3   4   4       23.47       21.36      6.17 o 
   4   4   4      765.16      739.22     16.44 o 
   5   4   4      180.32      184.95     21.48 o 
   6   4   4       50.94       49.94     20.86 o 
   7   4   4       81.76       85.79     22.88 o 
   8   4   4        0.03       -0.90     18.25 o 
   9   4   4       26.12        5.34     20.44 o 
  10   4   4       47.89       38.10     25.19 o 
  -9   5   4       28.76       46.18     20.03 o 
  -8   5   4       49.78       23.40     19.36 o 
  -7   5   4        9.19       22.38     13.67 o 
  -6   5   4        0.45        4.38     11.75 o 
  -5   5   4      256.57      253.23     18.57 o 
  -4   5   4       74.49       82.72     15.61 o 
  -3   5   4       63.09       73.06     11.26 o 
  -2   5   4       14.28       10.03      6.06 o 
  -1   5   4      146.48      156.09      8.98 o 
   0   5   4       16.26       15.08      5.93 o 
   1   5   4      344.85      361.70     17.05 o 
   2   5   4      184.48      175.78      9.81 o 
   3   5   4      277.51      280.01     25.50 o 
   4   5   4        1.83       -5.75     17.45 o 
   5   5   4       35.01       40.75     18.88 o 
   6   5   4       23.30       12.73     21.00 o 
   7   5   4       36.12       38.60     22.15 o 
   8   5   4        0.81        2.02     19.17 o 
   9   5   4       19.40        8.12     17.46 o 
  -7   6   4       16.84       30.61     20.26 o 
  -6   6   4        6.73       17.67     18.07 o 
  -5   6   4        0.26        1.15     17.43 o 
  -4   6   4       10.77        6.34     10.48 o 
  -3   6   4       15.97       16.08     13.68 o 
  -2   6   4       42.42       24.64     12.54 o 
   2   6   4        1.66        6.25     14.20 o 
   3   6   4        6.23       -5.99     15.77 o 
   4   6   4        8.41        9.58     15.67 o 
   5   6   4        2.80       14.66     19.64 o 
   6   6   4       54.71       56.76     19.53 o 
 -13   1   5       11.40       15.11     14.50 o 
 -12   1   5        4.49        4.09     13.00 o 
 -11   1   5        0.16        3.00     12.55 o 
 -10   1   5       97.32      101.99     13.74 o 
  -9   1   5      150.93      147.62     14.93 o 
  -8   1   5      126.52      129.69     12.91 o 
  -7   1   5      102.39      110.56     11.44 o 
  -6   1   5       30.49       33.66      8.88 o 
  -5   1   5      400.84      432.80     11.55 o 
  -4   1   5      463.20      477.45     11.00 o 
  -3   1   5       98.74      102.28      7.01 o 
  -2   1   5      375.41      349.29      8.17 o 
  -1   1   5       11.50        8.20      5.78 o 
   0   1   5     1440.72     1465.71     19.56 o 
   1   1   5        6.48        6.44      5.68 o 
   2   1   5       32.98       32.98      6.09 o 
   3   1   5      146.39      147.55      7.60 o 
   4   1   5     2061.83     2073.92     21.49 o 
   5   1   5      482.62      472.20     12.55 o 
   6   1   5        8.61        2.62      9.12 o 
   7   1   5       52.02       57.82     18.27 o 
   8   1   5        7.76        6.97     11.12 o 
   9   1   5        2.88        4.32     10.76 o 
  10   1   5        1.43        9.94     11.42 o 
  11   1   5       12.21       11.24     12.24 o 
  12   1   5        2.37        4.25     11.75 o 
 -13   2   5        0.63       -3.75     24.32 o 
 -12   2   5       10.04       16.27     12.13 o 
 -11   2   5       14.82       16.72     10.21 o 
 -10   2   5       28.27       26.56     13.44 o 
  -9   2   5      182.17      189.42     14.78 o 
  -8   2   5       43.56       55.48     10.73 o 
  -7   2   5      159.99      175.18     12.47 o 
  -6   2   5        4.78        0.21      4.98 o 
  -5   2   5      152.65      142.04      6.13 o 
  -4   2   5      236.37      225.01      8.05 o 
  -3   2   5        2.04        7.64      4.68 o 
  -2   2   5      394.24      380.52      8.90 o 
  -1   2   5       96.04       90.76      6.35 o 
   0   2   5      526.31      556.30      9.95 o 
   1   2   5       14.82        6.90      4.48 o 
   2   2   5      758.39      758.17     20.38 o 
   3   2   5       32.06       28.06      4.79 o 
   4   2   5      124.30      124.93      6.86 o 
   5   2   5      488.34      502.81     11.66 o 
   6   2   5       22.76       21.45      6.32 o 
   7   2   5       19.87       23.47      9.95 o 
   8   2   5       36.28       32.41     10.58 o 
   9   2   5       29.88       26.58     10.76 o 
  10   2   5       23.45       11.42     10.72 o 
  11   2   5       68.32       57.88     13.89 o 
  12   2   5        0.60        6.57     25.61 o 
 -12   3   5        2.47        4.43     23.33 o 
 -11   3   5        0.31       -8.24     16.70 o 
 -10   3   5        5.34        4.91     13.15 o 
  -9   3   5        4.86       -8.57     15.09 o 
  -8   3   5       57.83       65.79     19.30 o 
  -7   3   5      117.04      117.22     21.36 o 
  -6   3   5        6.23        3.80      4.51 o 
  -5   3   5      105.64      102.70      5.66 o 
  -4   3   5      384.67      393.25     15.86 o 
  -3   3   5      168.34      169.04      5.81 o 
  -2   3   5      558.58      590.63     12.46 o 
  -1   3   5      416.16      443.38     11.21 o 
   0   3   5      507.08      513.02     14.76 o 
   1   3   5      131.90      135.47      6.90 o 
   2   3   5       44.15       45.56      5.19 o 
   3   3   5      214.67      208.12      6.94 o 
   4   3   5        9.37        6.09      4.45 o 
   5   3   5       24.35       25.06      4.03 o 
   6   3   5       29.32       28.97      6.79 o 
   7   3   5      698.91      689.67     29.91 o 
   8   3   5      142.27      131.22     11.40 o 
   9   3   5       28.14       18.34     23.71 o 
  10   3   5       28.89       34.96     23.77 o 
  11   3   5       83.57       81.44     26.02 o 
 -11   4   5        3.43       24.79     22.44 o 
 -10   4   5        3.11       -4.31     14.06 o 
  -9   4   5        8.26        8.61     14.44 o 
  -8   4   5       10.23        9.05     14.43 o 
  -7   4   5       34.86       30.30     13.97 o 
  -6   4   5       84.79       74.24     14.68 o 
  -5   4   5       14.97       15.71      6.65 o 
  -4   4   5       35.09       41.90      6.99 o 
  -3   4   5        0.59        0.48      5.21 o 
  -2   4   5        5.96        8.28      3.35 o 
  -1   4   5        0.27       -3.59      5.08 o 
   0   4   5        2.11        0.67      5.48 o 
   1   4   5     1125.33     1129.28     16.08 o 
   2   4   5        0.01       -1.04      3.78 o 
   3   4   5       33.78       36.25      7.62 o 
   4   4   5     1226.35     1217.40     22.52 o 
   5   4   5      377.87      384.80     14.46 o 
   6   4   5      219.04      208.43     24.17 o 
   7   4   5        1.74        8.69     16.08 o 
   8   4   5      136.02      107.39     26.60 o 
   9   4   5       31.89       50.16     23.99 o 
  10   4   5      172.76      177.71     31.56 o 
  -9   5   5        5.65       21.75     23.08 o 
  -8   5   5        4.45        2.49     13.11 o 
  -7   5   5       30.62       25.20     14.01 o 
  -6   5   5       33.89       21.62     12.72 o 
  -5   5   5       94.11       86.54     14.29 o 
  -4   5   5        0.38        2.09     10.53 o 
  -3   5   5        1.46       -1.41     10.09 o 
  -2   5   5        4.48        6.34      6.30 o 
  -1   5   5       12.58        8.82      6.30 o 
   0   5   5       87.44       96.16      7.60 o 
   1   5   5       40.20       42.56      8.37 o 
   2   5   5      204.73      201.04     11.28 o 
   3   5   5       34.12       18.58     16.64 o 
   4   5   5       24.82       23.85     16.57 o 
   5   5   5      104.66       64.94     21.07 o 
   6   5   5       46.75       37.11     18.83 o 
   7   5   5        4.46       -3.44     20.06 o 
   8   5   5        0.08        4.24     19.49 o 
  -7   6   5        0.23       11.09     23.19 o 
  -6   6   5        2.97        3.45     12.74 o 
  -5   6   5        7.30        7.23     11.76 o 
  -4   6   5       12.72       11.97     11.37 o 
  -3   6   5        0.36        9.04     13.52 o 
  -2   6   5      112.44      125.58     16.73 o 
  -1   6   5       36.20       30.22     11.58 o 
   2   6   5       18.66       21.17     16.27 o 
   3   6   5        0.10        1.69     16.65 o 
   4   6   5        0.04       12.56     17.51 o 
   5   6   5        0.08       10.89     20.57 o 
   6   6   5       16.75       18.56     20.52 o 
 -13   0   6       76.71       57.38     25.58 o 
 -12   0   6      803.19      879.31     31.93 o 
 -11   0   6      239.63      274.63     27.13 o 
 -10   0   6       51.60       56.92     18.55 o 
  -9   0   6       18.56       14.38     14.73 o 
  -8   0   6       26.40       22.11     13.42 o 
  -7   0   6        4.25        6.97     14.16 o 
  -6   0   6      421.68      461.31     23.07 o 
  -5   0   6     1765.04     1773.13     39.34 o 
  -4   0   6      451.27      439.51     20.32 o 
  -3   0   6     2869.88     2907.03     30.37 o 
  -2   0   6     1410.16     1423.39     29.88 o 
  -1   0   6      523.80      539.05     20.96 o 
   0   0   6      762.56      786.93     23.71 o 
   1   0   6     1608.12     1599.86     32.14 o 
   2   0   6      339.49      351.91     12.91 o 
   3   0   6      389.24      412.47     14.33 o 
   4   0   6       31.25       36.29     14.37 o 
   5   0   6      901.32      876.18     31.11 o 
   6   0   6      231.14      241.86     22.30 o 
   7   0   6      516.71      524.08     29.91 o 
   8   0   6      160.16      174.84     23.37 o 
   9   0   6        0.04       -1.05     17.72 o 
  10   0   6        2.69        2.33     19.23 o 
  11   0   6        1.00        0.20     17.88 o 
  12   0   6        0.02       -2.95     23.29 o 
 -13   1   6        2.13       -2.64     16.92 o 
 -12   1   6       10.16       19.54     11.64 o 
 -11   1   6       19.43       28.40     11.87 o 
 -10   1   6      113.70      120.64     14.06 o 
  -9   1   6       97.95      102.68     25.25 o 
  -8   1   6        3.85        5.67     12.00 o 
  -7   1   6      135.28      141.69     19.15 o 
  -6   1   6      312.08      340.62     14.71 o 
  -5   1   6      442.65      451.89     12.35 o 
  -4   1   6        0.47        1.61      4.56 o 
  -3   1   6       90.09       83.55      7.36 o 
  -2   1   6      176.18      178.45      7.24 o 
  -1   1   6       11.55        1.44      4.92 o 
   0   1   6      271.41      275.51     10.95 o 
   1   1   6       36.14       43.59      6.30 o 
   2   1   6        2.39        0.47      6.18 o 
   3   1   6        0.35        0.85      5.57 o 
   4   1   6        0.02        1.08      6.42 o 
   5   1   6       36.55       45.25      9.24 o 
   6   1   6        1.19       -1.68     10.44 o 
   7   1   6       21.74       27.12     23.86 o 
   8   1   6       22.04       27.47     12.08 o 
   9   1   6        0.88        1.37     11.65 o 
  10   1   6        1.60        1.71     11.85 o 
  11   1   6        7.96        3.91     13.35 o 
  12   1   6        0.41        4.11     14.29 o 
 -12   2   6        1.86       -5.95     11.55 o 
 -11   2   6        6.87       18.99     15.20 o 
 -10   2   6        1.48        5.68     10.32 o 
  -9   2   6      166.61      172.44     14.55 o 
  -8   2   6      183.57      187.67     13.58 o 
  -7   2   6       41.97       37.87      8.85 o 
  -6   2   6        0.18        2.18      5.43 o 
  -5   2   6      137.26      151.45     10.31 o 
  -4   2   6       73.19       73.24      6.57 o 
  -3   2   6       74.37       78.03      6.29 o 
  -2   2   6      212.86      218.15      9.02 o 
  -1   2   6       64.08       74.02      7.41 o 
   0   2   6     3200.59     3371.59     31.99 o 
   1   2   6      350.13      342.38     11.78 o 
   2   2   6      454.45      494.36     10.80 o 
   3   2   6       27.61       28.81      5.71 o 
   4   2   6      888.34      875.77     25.70 o 
   5   2   6      976.47      933.94     30.84 o 
   6   2   6      356.83      359.54     15.85 o 
   7   2   6        5.09        4.03      9.89 o 
   8   2   6        9.27       13.12     10.21 o 
   9   2   6      119.38      123.31     13.93 o 
  10   2   6      274.87      290.30     19.34 o 
  11   2   6       63.22       70.30     18.49 o 
  12   2   6        6.46       -7.46     25.24 o 
 -12   3   6        6.75       21.37     14.18 o 
 -11   3   6        4.48       -1.73     14.42 o 
 -10   3   6        1.11        4.35     14.33 o 
  -9   3   6       29.40       34.50     20.46 o 
  -8   3   6       84.74       80.95     19.88 o 
  -7   3   6      125.66      130.03     10.22 o 
  -6   3   6      371.60      362.53     12.93 o 
  -5   3   6      157.50      154.50      9.57 o 
  -4   3   6      182.34      183.86     10.30 o 
  -3   3   6      455.02      461.45      9.32 o 
  -2   3   6        0.82        4.39      6.14 o 
  -1   3   6       18.03        9.50      8.77 o 
   0   3   6       34.12       30.51      6.13 o 
   1   3   6       40.06       41.41      6.18 o 
   2   3   6        2.21        0.33      5.14 o 
   3   3   6        0.99        2.73      6.06 o 
   4   3   6        0.02        2.61      6.03 o 
   5   3   6      128.58      123.37      6.64 o 
   6   3   6       20.62       18.62      7.12 o 
   7   3   6     1764.13     1769.57     43.08 o 
   8   3   6       58.76       60.83     12.54 o 
   9   3   6        4.83       -4.93     21.81 o 
  10   3   6      128.80      104.86     25.29 o 
  11   3   6       19.61       24.14     23.14 o 
 -11   4   6        0.04       -1.48     16.26 o 
 -10   4   6        0.60        1.96     16.13 o 
  -9   4   6        1.83       15.28     15.06 o 
  -8   4   6       25.41       38.87     14.99 o 
  -7   4   6       21.50       19.48     13.61 o 
  -6   4   6       58.45       59.52     19.91 o 
  -5   4   6      240.29      246.11     23.65 o 
  -4   4   6      134.77      134.28     10.35 o 
  -3   4   6        5.64        3.50      3.81 o 
  -2   4   6        5.93        1.08      8.32 o 
  -1   4   6       49.19       58.16      9.54 o 
   0   4   6      138.58      127.68     18.51 o 
   1   4   6      339.53      324.68     12.58 o 
   2   4   6       72.46       60.16      9.05 o 
   3   4   6      198.62      198.50     12.15 o 
   4   4   6       23.93       23.58      8.31 o 
   5   4   6      149.00      130.78     11.32 o 
   6   4   6        1.00       -8.49     20.39 o 
   7   4   6        0.15       -7.91     20.98 o 
   8   4   6       24.60       20.43     22.06 o 
   9   4   6       70.36       65.62     25.76 o 
  10   4   6        1.80      -11.64     25.25 o 
  -9   5   6        4.58        6.81     14.43 o 
  -8   5   6        0.57       -2.80     14.30 o 
  -7   5   6        2.87       13.17     12.97 o 
  -6   5   6        9.48       21.56     13.63 o 
  -5   5   6       61.78       75.48     13.87 o 
  -4   5   6        1.56        5.80     11.06 o 
  -3   5   6       51.99       58.00     11.37 o 
  -2   5   6        9.87       12.26      6.98 o 
  -1   5   6       41.75       47.23      7.52 o 
   0   5   6       39.06       44.04      7.12 o 
   1   5   6       13.70        6.43      7.69 o 
   2   5   6       80.07       60.65      9.43 o 
   3   5   6       37.00       33.73      8.24 o 
   4   5   6      148.83      176.17     24.93 o 
   5   5   6       35.55       41.59     17.37 o 
   6   5   6       34.61       26.93     20.43 o 
   7   5   6        1.63        9.63     17.31 o 
   8   5   6       23.25       30.75     20.32 o 
  -6   6   6        1.89        7.82     13.42 o 
  -5   6   6       37.95       40.67     13.60 o 
  -4   6   6        2.47       -0.37     11.10 o 
  -3   6   6       63.10       51.98     16.15 o 
  -2   6   6       82.38       74.64     15.88 o 
  -1   6   6        0.95       -0.11     11.40 o 
   2   6   6       24.80       31.18     17.51 o 
   3   6   6        8.55       10.56     17.20 o 
   4   6   6        2.05        3.08     17.85 o 
   5   6   6        0.30      -13.44     22.03 o 
 -13   1   7       32.89       38.36     13.74 o 
 -12   1   7       21.23       12.45     19.65 o 
 -11   1   7       17.13        9.99     11.69 o 
 -10   1   7      192.60      165.08     15.96 o 
  -9   1   7      337.09      333.95     42.43 o 
  -8   1   7      154.36      144.66     13.35 o 
  -7   1   7      135.66      145.92     13.21 o 
  -6   1   7      210.84      222.62     13.34 o 
  -5   1   7      642.93      736.73     19.55 o 
  -4   1   7      282.14      269.68     15.18 o 
  -3   1   7      129.21      127.04     11.26 o 
  -2   1   7     1201.79     1213.13     15.28 o 
  -1   1   7      124.24      136.88      8.29 o 
   0   1   7      116.08      113.68      8.05 o 
   1   1   7       79.99       68.63      7.23 o 
   2   1   7       75.20       70.11      7.06 o 
   3   1   7     1570.98     1585.21     20.27 o 
   4   1   7       32.81       26.64      9.92 o 
   5   1   7       62.27       68.52     11.16 o 
   6   1   7       68.32       77.28     12.60 o 
   7   1   7       25.36       26.61     12.49 o 
   8   1   7        1.16       -4.17     12.35 o 
   9   1   7       10.59        9.96     11.03 o 
  10   1   7        9.93        4.75     12.54 o 
  11   1   7        1.72        3.60     12.18 o 
  12   1   7       45.64       45.53     15.57 o 
 -12   2   7        0.17        9.82     14.42 o 
 -11   2   7        6.51       -2.33     11.50 o 
 -10   2   7       56.57       52.07     11.88 o 
  -9   2   7       14.54       12.84      9.83 o 
  -8   2   7        9.62       15.58      9.69 o 
  -7   2   7      365.88      369.44     18.63 o 
  -6   2   7      165.85      168.96     12.05 o 
  -5   2   7      704.11      683.91     18.06 o 
  -4   2   7      285.47      287.30     12.43 o 
  -3   2   7      323.56      323.47     13.00 o 
  -2   2   7      148.00      156.71     15.67 o 
  -1   2   7      225.98      227.44     10.08 o 
   0   2   7      645.02      662.04     14.01 o 
   1   2   7      964.53     1026.01     20.06 o 
   2   2   7       34.35       30.54      5.83 o 
   3   2   7      186.81      190.56      8.79 o 
   4   2   7      198.89      206.40     11.64 o 
   5   2   7       11.53       13.42      6.57 o 
   6   2   7      172.19      162.17     13.23 o 
   7   2   7        4.54       11.52     10.02 o 
   8   2   7       84.33       83.69     12.69 o 
   9   2   7       10.95       13.33     11.11 o 
  10   2   7      324.81      345.32     20.25 o 
  11   2   7       25.82       31.50     19.67 o 
 -12   3   7        0.01       -0.22     14.74 o 
 -11   3   7       15.61       10.90     15.89 o 
 -10   3   7        6.10       12.92     15.50 o 
  -9   3   7        2.08       11.62     20.93 o 
  -8   3   7        0.00       -3.96     16.52 o 
  -7   3   7        2.66        6.98      7.45 o 
  -6   3   7      127.91      132.47     10.02 o 
  -5   3   7        0.09        1.08      6.91 o 
  -4   3   7      139.44      157.85     10.01 o 
  -3   3   7       70.85       80.25      7.33 o 
  -2   3   7      899.89      921.32     31.25 o 
  -1   3   7       94.67       95.04     10.92 o 
   0   3   7       15.69       16.44      6.35 o 
   1   3   7        7.66       10.32      5.87 o 
   2   3   7        0.93        3.61      5.69 o 
   3   3   7       71.81       64.84      8.75 o 
   4   3   7      114.11      108.62     10.66 o 
   5   3   7      119.66      119.29     10.03 o 
   6   3   7       88.70       83.36     11.39 o 
   7   3   7       23.50       16.94      8.33 o 
   8   3   7      545.58      542.50     39.12 o 
   9   3   7        0.09       -1.87     19.48 o 
  10   3   7       41.40       29.80     20.40 o 
 -10   4   7        0.22       -5.09     13.97 o 
  -9   4   7        8.67       13.74     14.06 o 
  -8   4   7       12.97       -9.44     20.99 o 
  -7   4   7        0.00        4.43     17.98 o 
  -6   4   7        5.16        6.92     15.27 o 
  -5   4   7        0.00       13.25     15.57 o 
  -4   4   7        0.00        0.77     16.07 o 
  -3   4   7        3.14        4.72      5.22 o 
  -2   4   7       44.38       50.41      9.91 o 
  -1   4   7        0.39        2.93      8.82 o 
   0   4   7        2.66        8.58      8.31 o 
   1   4   7       45.90       35.96      9.71 o 
   2   4   7        9.57        3.89      8.65 o 
   3   4   7        4.68        8.05      8.35 o 
   4   4   7       13.64        7.60      8.63 o 
   5   4   7       61.36       50.89      9.52 o 
   6   4   7       11.27        5.85     16.17 o 
   7   4   7       57.53       64.00     24.27 o 
   8   4   7        1.34        7.91     21.91 o 
   9   4   7       47.82       41.08     26.82 o 
  -9   5   7        4.06       14.31     15.63 o 
  -8   5   7        0.10        0.24     13.55 o 
  -7   5   7       14.49       -1.34     13.31 o 
  -6   5   7       29.00       43.74     14.33 o 
  -5   5   7        3.97        0.79     11.73 o 
  -4   5   7        6.18       -3.20     15.37 o 
  -3   5   7        9.73        4.35     15.24 o 
  -2   5   7        0.24       -1.15      8.44 o 
  -1   5   7        0.46       -2.58      8.90 o 
   0   5   7        0.05       -0.14      8.50 o 
   1   5   7        0.85       -1.14      8.73 o 
   2   5   7       45.49       49.29      9.18 o 
   3   5   7       31.78       25.61      8.82 o 
   4   5   7        8.60       15.70     19.43 o 
   5   5   7       21.59        5.25     18.27 o 
   6   5   7        0.03        1.35     20.81 o 
   7   5   7        0.02        5.50     18.23 o 
   8   5   7        3.04      -11.67     18.23 o 
  -6   6   7        1.19        3.94     13.76 o 
  -5   6   7       12.61        8.68     13.76 o 
  -4   6   7        8.34        7.92     16.32 o 
  -3   6   7       51.17       15.73     15.48 o 
  -2   6   7        8.49        6.51     13.18 o 
  -1   6   7       11.57        9.08     11.98 o 
   2   6   7        0.41        7.89     17.43 o 
   3   6   7       10.20       24.14     18.38 o 
   4   6   7        3.59       11.71     17.76 o 
   5   6   7        4.28       12.21     20.09 o 
 -13   0   8      205.86      187.86     26.66 o 
 -12   0   8      159.35      194.82     26.00 o 
 -11   0   8       14.71       20.11     18.00 o 
 -10   0   8        0.25        2.00     14.90 o 
  -9   0   8       88.26       89.41     17.04 o 
  -8   0   8       29.82       43.00     16.70 o 
  -7   0   8      393.15      376.68     25.56 o 
  -6   0   8       38.82       61.42     15.08 o 
  -5   0   8       84.64       71.96     13.69 o 
  -4   0   8     1630.36     1758.61     40.14 o 
  -3   0   8     1210.38     1375.54     34.65 o 
  -2   0   8     3628.39     3881.61     54.40 o 
  -1   0   8      483.40      464.45     22.80 o 
   0   0   8      477.10      465.98     22.62 o 
   1   0   8       22.88       14.01     13.92 o 
   2   0   8       18.76       26.04     14.56 o 
   3   0   8        0.55        1.50     13.11 o 
   4   0   8      102.95      100.98     16.44 o 
   5   0   8        1.85        8.72     14.12 o 
   6   0   8     1624.51     1723.50     46.33 o 
   7   0   8        3.55        8.97     19.20 o 
   8   0   8        4.17       -5.80     17.86 o 
   9   0   8      135.15      142.19     22.82 o 
  10   0   8       21.15       21.73     19.06 o 
  11   0   8        1.28       25.95     18.43 o 
  12   0   8        6.10       15.86     24.22 o 
 -13   1   8       21.22       14.90     14.85 o 
 -12   1   8      190.13      183.24     20.81 o 
 -11   1   8        5.70        6.98     13.09 o 
 -10   1   8       78.26       65.72     13.57 o 
  -9   1   8      502.04      467.81     21.30 o 
  -8   1   8        9.24       12.50     11.14 o 
  -7   1   8       94.88      107.68     12.53 o 
  -6   1   8      321.18      340.99     16.51 o 
  -5   1   8       57.96       64.36     10.01 o 
  -4   1   8      207.39      199.96     12.97 o 
  -3   1   8       61.94       54.31     10.34 o 
  -2   1   8     2265.84     2342.95     31.50 o 
  -1   1   8      250.60      277.39     19.05 o 
   0   1   8      119.64      108.50     11.59 o 
   1   1   8      735.49      774.86     19.34 o 
   2   1   8      959.65      964.69     21.35 o 
   3   1   8     1370.34     1420.44     26.13 o 
   4   1   8      209.48      222.68     14.34 o 
   5   1   8        9.28        1.88     10.05 o 
   6   1   8        0.06        0.93     10.98 o 
   7   1   8      329.55      331.64     18.22 o 
   8   1   8       59.34       79.02     14.08 o 
   9   1   8      103.70      100.22     15.05 o 
  10   1   8       17.58       21.16     13.02 o 
  11   1   8       41.60       65.63     15.00 o 
 -12   2   8        1.01       19.17     20.82 o 
 -11   2   8        7.57       17.22     10.91 o 
 -10   2   8       41.30       46.04     12.70 o 
  -9   2   8       72.72       53.04     11.56 o 
  -8   2   8      127.55      121.46     12.91 o 
  -7   2   8      350.99      333.23     16.69 o 
  -6   2   8      154.32      143.09     12.45 o 
  -5   2   8       12.68        3.04      8.28 o 
  -4   2   8      159.91      154.54     11.18 o 
  -3   2   8        1.22        2.93      6.90 o 
  -2   2   8        3.72       12.91      9.43 o 
  -1   2   8      106.69      131.16     11.96 o 
   0   2   8       17.62       22.69     10.00 o 
   1   2   8        7.76        4.89      8.05 o 
   2   2   8        5.25        5.36      5.95 o 
   3   2   8       58.80       66.26      7.55 o 
   4   2   8       16.83       14.43      9.13 o 
   5   2   8       16.98       19.35     10.09 o 
   6   2   8       54.80       52.75     15.19 o 
   7   2   8        0.55       -0.17      9.59 o 
   8   2   8       42.93       40.93     11.00 o 
   9   2   8      290.69      279.22     27.28 o 
  10   2   8       73.17       62.65     13.72 o 
  11   2   8       35.80       46.77     23.11 o 
 -11   3   8       10.62       15.47     18.34 o 
 -10   3   8        3.94       -6.71     21.95 o 
  -9   3   8        1.23        1.42     17.40 o 
  -8   3   8       29.30       34.85     16.93 o 
  -7   3   8        6.65        6.52      8.15 o 
  -6   3   8       60.85       50.52      8.75 o 
  -5   3   8       13.93       19.38      7.87 o 
  -4   3   8       66.16       71.79      9.27 o 
  -3   3   8       26.63       25.49      7.19 o 
  -2   3   8      198.09      200.72     13.66 o 
  -1   3   8      105.69      110.83     12.31 o 
   0   3   8        9.58        4.94     10.07 o 
   1   3   8       57.98       50.65      7.41 o 
   2   3   8       50.54       44.81      7.09 o 
   3   3   8       68.72       57.51      8.99 o 
   4   3   8       50.01       44.31      8.64 o 
   5   3   8       10.07       10.76      8.48 o 
   6   3   8      259.81      254.62     19.27 o 
   7   3   8       15.53       15.31      8.97 o 
   8   3   8        0.23       -4.57     21.07 o 
   9   3   8        0.23       -5.59     23.32 o 
  10   3   8       18.31       25.93     20.85 o 
 -10   4   8        2.10       12.01     15.97 o 
  -9   4   8        3.18        6.29     21.82 o 
  -8   4   8        2.23        8.54     15.89 o 
  -7   4   8        6.90       20.24     19.04 o 
  -6   4   8        1.17        8.80     14.58 o 
  -5   4   8        0.93        5.94     16.68 o 
  -4   4   8       68.21       92.75     18.79 o 
  -3   4   8      344.86      360.07     11.66 o 
  -2   4   8        7.70       16.95     10.11 o 
  -1   4   8      323.55      317.90     15.99 o 
   0   4   8      174.34      176.74     13.33 o 
   1   4   8      119.90      124.33     12.46 o 
   2   4   8       31.92       42.44     10.32 o 
   3   4   8        0.57       -0.96      8.41 o 
   4   4   8       12.42        8.11      8.85 o 
   5   4   8      101.39       82.90     11.38 o 
   6   4   8        1.06        0.52     19.52 o 
   7   4   8       42.46       63.77     22.32 o 
   8   4   8        0.79        5.55     19.49 o 
   9   4   8       12.17       15.14     24.12 o 
  -8   5   8        7.64       18.04     15.19 o 
  -7   5   8       24.14       30.80     14.60 o 
  -6   5   8       95.55       87.38     22.78 o 
  -5   5   8       95.11       90.86     21.34 o 
  -4   5   8      100.98       98.18     21.01 o 
  -3   5   8       96.78      103.80     19.18 o 
  -2   5   8      151.31      163.75     13.25 o 
  -1   5   8       49.24       46.07     10.08 o 
   0   5   8        2.59        4.79      8.93 o 
   1   5   8        0.28        7.90      9.04 o 
   2   5   8        0.19       -2.03      8.09 o 
   3   5   8      139.02      137.71     12.38 o 
   4   5   8      155.79      162.90     23.99 o 
   5   5   8        0.87       -2.27     19.27 o 
   6   5   8        1.60      -10.12     22.24 o 
   7   5   8        4.15        4.78     18.29 o 
  -6   6   8        9.14        5.79     14.61 o 
  -5   6   8        2.90       12.60     12.14 o 
  -4   6   8        0.05        3.12     17.62 o 
  -3   6   8       28.94       27.09     15.48 o 
  -2   6   8        3.86       14.19     12.99 o 
  -1   6   8       28.68       20.48     13.44 o 
   1   6   8       29.22       20.75     15.97 o 
   2   6   8       23.14       34.73     18.62 o 
   3   6   8        1.06       -7.24     17.91 o 
   4   6   8        2.51        6.35     18.21 o 
 -12   1   9        2.61        3.35     12.74 o 
 -11   1   9       18.76       21.01     14.19 o 
 -10   1   9      173.58      136.77     16.41 o 
  -9   1   9      105.18       90.54     14.62 o 
  -8   1   9        5.00       -1.25     11.91 o 
  -7   1   9       90.83       69.06     12.60 o 
  -6   1   9       11.03       16.25     10.27 o 
  -5   1   9        5.33        3.89      8.93 o 
  -4   1   9      264.88      275.09     14.51 o 
  -3   1   9      237.16      233.88     13.50 o 
  -2   1   9       79.02       93.40     10.97 o 
  -1   1   9     1284.63     1327.12     25.64 o 
   0   1   9       81.27       86.50     12.61 o 
   1   1   9      319.46      320.57     15.09 o 
   2   1   9      342.34      334.20     15.93 o 
   3   1   9       29.72       29.75     10.62 o 
   4   1   9      236.44      230.49     15.35 o 
   5   1   9        4.63        1.40     10.54 o 
   6   1   9       43.46       57.12     12.96 o 
   7   1   9       51.30       54.95     13.20 o 
   8   1   9        4.22       -4.01     11.82 o 
   9   1   9       87.68       76.57     14.56 o 
  10   1   9        0.04       -9.23     13.20 o 
  11   1   9       32.46       35.47     15.32 o 
 -12   2   9       13.17       17.07     22.46 o 
 -11   2   9        0.68       11.89     19.92 o 
 -10   2   9       11.66        0.56     11.57 o 
  -9   2   9      148.20      134.50     14.20 o 
  -8   2   9      166.19      156.26     29.07 o 
  -7   2   9       24.20       32.73     11.15 o 
  -6   2   9      653.97      663.38     21.29 o 
  -5   2   9       26.90       31.40      9.90 o 
  -4   2   9       81.62       92.27     10.88 o 
  -3   2   9       43.43       50.06      8.16 o 
  -2   2   9      382.14      402.70     16.86 o 
  -1   2   9       64.93       64.14     10.17 o 
   0   2   9      185.04      198.77     13.91 o 
   1   2   9     1423.14     1462.86     40.97 o 
   2   2   9      103.34      115.71     11.83 o 
   3   2   9      144.07      153.37     12.65 o 
   4   2   9        6.12       10.69     10.01 o 
   5   2   9        0.35       -2.75      9.97 o 
   6   2   9        0.31        2.53     10.39 o 
   7   2   9        3.99        7.27     10.44 o 
   8   2   9        0.52        4.83     10.50 o 
   9   2   9       98.18      100.00     14.73 o 
  10   2   9       16.72       12.31     11.78 o 
  11   2   9        4.53       15.67     23.70 o 
 -11   3   9        1.01        3.33     22.35 o 
 -10   3   9        2.50       -0.30     19.46 o 
  -9   3   9        3.26       17.52     19.86 o 
  -8   3   9       15.44       23.92     20.59 o 
  -7   3   9       56.30       42.96     13.59 o 
  -6   3   9      143.20      144.70     11.87 o 
  -5   3   9      152.02      126.10     11.57 o 
  -4   3   9      199.92      187.39     12.68 o 
  -3   3   9      285.42      292.91     11.81 o 
  -2   3   9       36.97       33.17     10.66 o 
  -1   3   9        0.11        0.12     10.19 o 
   0   3   9       82.12       74.03     12.49 o 
   1   3   9       45.08       74.59     11.21 o 
   2   3   9      197.81      186.35     14.30 o 
   3   3   9       23.78       21.82     16.58 o 
   4   3   9       41.08       38.93     21.32 o 
   5   3   9       26.26       25.90      8.85 o 
   6   3   9       11.46       12.72      8.82 o 
   7   3   9       15.94       15.82      8.33 o 
   8   3   9       44.10       36.02     20.00 o 
   9   3   9        2.88        6.92     24.60 o 
  10   3   9        0.43       -1.80     22.04 o 
 -10   4   9       29.28       33.00     22.83 o 
  -9   4   9       14.99        9.84     17.95 o 
  -8   4   9       22.24       27.26     21.05 o 
  -7   4   9      110.27      115.74     21.96 o 
  -6   4   9       34.39       49.93     20.96 o 
  -5   4   9       13.71       40.82     18.87 o 
  -4   4   9        6.41        7.84     15.72 o 
  -3   4   9        0.15        2.03      6.65 o 
  -2   4   9       56.73       54.97     11.64 o 
  -1   4   9      185.11      187.20     26.46 o 
   0   4   9       22.07       15.20     10.43 o 
   1   4   9       35.90       35.88     11.14 o 
   2   4   9       14.02       21.84     10.29 o 
   3   4   9        7.26       11.85      9.62 o 
   4   4   9        9.70        9.64      9.11 o 
   5   4   9       48.24       39.97     10.21 o 
   6   4   9        7.83       25.61     21.94 o 
   7   4   9       10.76       17.24     18.51 o 
   8   4   9        5.61        3.08     20.54 o 
   9   4   9       26.49       17.82     22.26 o 
  -8   5   9        6.91       13.77     13.80 o 
  -7   5   9       22.25       11.33     21.36 o 
  -6   5   9       11.51       14.80     18.01 o 
  -5   5   9       13.55       12.96     15.76 o 
  -4   5   9        2.03      -10.02     17.45 o 
  -3   5   9       10.94       19.90     10.20 o 
  -2   5   9       21.31       18.32     13.51 o 
  -1   5   9        2.09        8.73     10.04 o 
   0   5   9        2.37        3.54     10.08 o 
   1   5   9        9.90        0.89      9.80 o 
   2   5   9        3.12        7.88      9.30 o 
   3   5   9        0.18       -0.54      8.95 o 
   4   5   9        0.01       -5.82     19.06 o 
   5   5   9       10.01        8.17     20.28 o 
   6   5   9        0.36        0.84     20.85 o 
   7   5   9        0.43       -8.21     22.46 o 
  -5   6   9        4.69       -0.56     12.82 o 
  -4   6   9       48.89       47.45     19.54 o 
  -3   6   9       11.16        8.08     14.59 o 
  -2   6   9       12.87       14.96     14.78 o 
  -1   6   9        4.94       10.36     13.14 o 
   1   6   9       29.61       22.59     17.42 o 
   2   6   9        1.68        0.63     17.75 o 
   3   6   9        0.32      -19.33     19.66 o 
   4   6   9        5.08        2.51     20.63 o 
 -12   0  10       10.53       -1.92     20.71 o 
 -11   0  10      116.17      135.35     23.12 o 
 -10   0  10      236.98      257.72     27.25 o 
  -9   0  10      181.19      163.87     21.59 o 
  -8   0  10       11.24        1.86     16.88 o 
  -7   0  10        5.27        4.04     15.36 o 
  -6   0  10        3.61       12.49     15.09 o 
  -5   0  10      303.72      266.73     22.72 o 
  -4   0  10      898.61      899.28     33.37 o 
  -3   0  10      270.89      304.89     21.34 o 
  -2   0  10      275.77      291.45     21.85 o 
  -1   0  10      188.74      203.91     19.88 o 
   0   0  10      272.16      259.74     20.12 o 
   1   0  10       14.02       21.67     14.23 o 
   2   0  10       35.31       53.08     15.71 o 
   3   0  10       19.60       12.34     17.06 o 
   4   0  10      112.16      100.06     19.82 o 
   5   0  10     1346.17     1319.77     42.56 o 
   6   0  10       17.53       26.32     19.19 o 
   7   0  10      215.66      208.27     23.10 o 
   8   0  10       14.56       21.06     19.02 o 
   9   0  10      128.85      125.14     21.91 o 
  10   0  10       54.71       62.82     22.40 o 
  11   0  10       17.84       18.44     18.67 o 
 -12   1  10        4.04        3.23     14.66 o 
 -11   1  10       44.80       57.29     14.98 o 
 -10   1  10      246.94      241.01     18.58 o 
  -9   1  10      121.37      131.00     14.95 o 
  -8   1  10       25.65       20.45     10.71 o 
  -7   1  10        3.57        6.26     11.74 o 
  -6   1  10       52.33       60.77     12.06 o 
  -5   1  10       30.08       36.75     11.12 o 
  -4   1  10      127.18      124.05     19.43 o 
  -3   1  10       52.85       70.65     10.72 o 
  -2   1  10      131.56      132.35     12.53 o 
  -1   1  10      170.33      166.50     13.21 o 
   0   1  10      775.46      836.36     28.04 o 
   1   1  10      383.03      396.01     17.39 o 
   2   1  10       39.04       27.34     11.18 o 
   3   1  10        9.08        6.63     12.39 o 
   4   1  10        5.88        2.06     11.42 o 
   5   1  10        4.58        5.04     11.33 o 
   6   1  10        4.05        3.51     11.69 o 
   7   1  10       39.89       34.98     12.56 o 
   8   1  10       89.61      105.70     15.74 o 
   9   1  10       60.90       45.95     15.00 o 
  10   1  10        0.40        4.47     12.92 o 
  11   1  10        1.45        3.93     12.77 o 
 -12   2  10        1.68        1.81     22.14 o 
 -11   2  10        4.25        5.90     21.57 o 
 -10   2  10       37.84       25.83     12.34 o 
  -9   2  10       22.75       28.82     11.13 o 
  -8   2  10       25.04       28.95     11.28 o 
  -7   2  10      495.88      466.39     20.12 o 
  -6   2  10      101.26      105.44     12.67 o 
  -5   2  10       90.32       87.59     12.00 o 
  -4   2  10        2.81        1.85      9.73 o 
  -3   2  10        8.70       13.56      7.65 o 
  -2   2  10       32.22       33.51     11.82 o 
  -1   2  10       76.24       89.06     12.41 o 
   0   2  10       30.30       34.52     11.61 o 
   1   2  10      114.05      110.23     18.98 o 
   2   2  10      358.63      382.79     17.33 o 
   3   2  10      225.11      236.44     14.62 o 
   4   2  10       10.00        8.83     10.20 o 
   5   2  10       95.14       95.15     12.87 o 
   6   2  10        0.29       -3.75     10.42 o 
   7   2  10        0.19       -1.33      9.86 o 
   8   2  10        1.35        3.97     10.62 o 
   9   2  10       30.99       32.38     11.93 o 
  10   2  10        6.06       -1.96     13.10 o 
 -11   3  10       17.43        7.69     26.24 o 
 -10   3  10       14.06        8.35     18.00 o 
  -9   3  10        8.80       26.20     17.75 o 
  -8   3  10      125.22      120.32     23.27 o 
  -7   3  10       10.01        8.32      8.52 o 
  -6   3  10        2.74        9.44      8.97 o 
  -5   3  10      591.91      567.61     19.79 o 
  -4   3  10      158.57      133.99     12.09 o 
  -3   3  10      527.12      526.14     15.77 o 
  -2   3  10        3.31        7.94     10.15 o 
  -1   3  10       13.89       18.54     10.92 o 
   0   3  10        8.98        8.63     10.89 o 
   1   3  10       50.92       50.29     12.07 o 
   2   3  10       31.25       29.30     11.57 o 
   3   3  10       92.09       97.91     22.79 o 
   4   3  10      155.90      153.13     22.57 o 
   5   3  10        6.77        7.58      8.57 o 
   6   3  10        0.15        1.03      8.45 o 
   7   3  10       84.00       89.49     12.19 o 
   8   3  10       60.36       62.51     24.56 o 
   9   3  10        0.07      -22.53     25.28 o 
 -10   4  10        0.06       -3.23     20.15 o 
  -9   4  10       13.62       41.83     22.33 o 
  -8   4  10       82.02       92.85     25.01 o 
  -7   4  10      184.05      162.70     27.02 o 
  -6   4  10       37.88       46.74     18.55 o 
  -5   4  10       22.77       37.94     17.02 o 
  -4   4  10       80.27       88.14     19.90 o 
  -3   4  10      513.32      506.24     22.73 o 
  -2   4  10       11.32       12.25     11.22 o 
  -1   4  10        2.35       11.08     10.76 o 
   0   4  10      115.65      130.32     12.91 o 
   1   4  10       71.34       81.45     12.27 o 
   2   4  10        0.11        4.43     10.03 o 
   3   4  10       33.15       38.69     11.52 o 
   4   4  10       21.87       17.06     10.62 o 
   5   4  10        0.29       -2.97     10.91 o 
   6   4  10       34.71       66.20     24.12 o 
   7   4  10       28.84       37.31     20.12 o 
   8   4  10        1.06        1.41     21.13 o 
  -8   5  10       43.41       87.45     23.01 o 
  -7   5  10        9.68       12.93     17.24 o 
  -6   5  10       32.40       31.77     18.64 o 
  -5   5  10       42.75       51.01     20.41 o 
  -4   5  10       15.32       12.01     17.09 o 
  -3   5  10        1.13        0.05     10.57 o 
  -2   5  10       29.33       22.52     11.67 o 
  -1   5  10       65.18       68.06     12.02 o 
   0   5  10       68.16       67.34     15.17 o 
   1   5  10       73.56       79.34     12.85 o 
   2   5  10      120.47      131.18     13.84 o 
   3   5  10       59.42       56.22     11.42 o 
   4   5  10       40.77       36.42     21.74 o 
   5   5  10        0.08       -6.61     17.89 o 
   6   5  10        0.36        1.86     18.21 o 
  -4   6  10       75.59       57.25     20.94 o 
  -3   6  10       26.10       51.20     18.64 o 
  -2   6  10       19.99       30.59     16.50 o 
  -1   6  10       18.46       66.60     17.43 o 
   1   6  10        3.97        6.79     18.27 o 
   2   6  10        0.12       -2.48     17.78 o 
   3   6  10       19.71       51.57     23.11 o 
 -12   1  11        0.00       -0.26     13.80 o 
 -11   1  11        0.03        0.37     11.93 o 
 -10   1  11        0.03        3.38     12.70 o 
  -9   1  11       12.73       12.00     12.08 o 
  -8   1  11       69.39       70.77     13.70 o 
  -7   1  11      111.19      100.96     14.67 o 
  -6   1  11       55.63       50.30     11.66 o 
  -5   1  11        5.74        3.73     10.55 o 
  -4   1  11        6.05       12.46     10.32 o 
  -3   1  11       81.78       66.27     11.90 o 
  -2   1  11      136.05      129.40     14.08 o 
  -1   1  11       23.36       27.18     11.64 o 
   0   1  11        1.76       11.14     11.70 o 
   1   1  11        7.54       12.08     10.46 o 
   2   1  11       68.29       73.35     13.66 o 
   3   1  11       38.88       43.74     12.79 o 
   4   1  11       80.16       90.21     14.41 o 
   5   1  11       27.81       38.41     12.74 o 
   6   1  11       40.37       41.87     14.69 o 
   7   1  11        6.90       16.36     12.32 o 
   8   1  11       73.93       69.17     13.91 o 
   9   1  11        2.39        2.90     12.25 o 
  10   1  11        9.47        9.70     13.71 o 
 -11   2  11        0.76       -5.59     22.90 o 
 -10   2  11        5.93       17.65     11.70 o 
  -9   2  11        1.28       -0.61     10.79 o 
  -8   2  11       33.48       29.95     12.14 o 
  -7   2  11      303.23      295.53     18.21 o 
  -6   2  11       65.39       52.35     12.10 o 
  -5   2  11       25.31       23.59     10.77 o 
  -4   2  11        0.15        9.33     10.35 o 
  -3   2  11      221.60      198.63     14.22 o 
  -2   2  11       30.32       33.21     11.81 o 
  -1   2  11        3.39        3.69     11.24 o 
   0   2  11      165.57      170.23     15.24 o 
   1   2  11       21.29       18.66     18.22 o 
   2   2  11       26.27       18.11     11.48 o 
   3   2  11      122.10      121.28     13.34 o 
   4   2  11       60.17       56.73     12.46 o 
   5   2  11       40.20       46.01     13.61 o 
   6   2  11        3.13        2.94     10.59 o 
   7   2  11        7.75       13.35     11.18 o 
   8   2  11        0.08       -1.20     11.11 o 
   9   2  11        0.08       -0.95     11.34 o 
  10   2  11        4.64       15.58     26.08 o 
 -11   3  11        6.16       11.88     25.26 o 
 -10   3  11        4.41       11.05     19.82 o 
  -9   3  11       95.28       67.36     21.39 o 
  -8   3  11       15.77       12.47     18.10 o 
  -7   3  11        1.28        1.44      9.86 o 
  -6   3  11       59.59       71.22     11.53 o 
  -5   3  11      657.19      658.89     38.83 o 
  -4   3  11        1.68        5.79     10.00 o 
  -3   3  11      103.48      106.29     11.20 o 
  -2   3  11        3.99       -2.82     11.34 o 
  -1   3  11      274.16      291.22     18.16 o 
   0   3  11      153.25      153.74     14.10 o 
   1   3  11      146.72      148.91     15.64 o 
   2   3  11        1.06        5.76     11.97 o 
   3   3  11       48.45       82.56     22.33 o 
   4   3  11       14.54        6.09     17.25 o 
   5   3  11      166.86      161.71     14.32 o 
   6   3  11        0.85        3.13      9.57 o 
   7   3  11       15.04       13.74     24.29 o 
   8   3  11        2.86        7.35     22.04 o 
   9   3  11       25.13        7.26     25.50 o 
  -9   4  11       33.24       52.76     23.95 o 
  -8   4  11      128.95      121.29     26.45 o 
  -7   4  11        0.00       -7.21     21.86 o 
  -6   4  11       82.55      102.64     22.54 o 
  -5   4  11      158.63      132.26     22.58 o 
  -4   4  11       25.79       32.84     19.65 o 
  -3   4  11       11.14        9.51      8.43 o 
  -2   4  11      766.44      772.74     25.51 o 
  -1   4  11       26.96       27.13     11.94 o 
   0   4  11       29.25       40.23     11.54 o 
   1   4  11      253.74      230.90     16.93 o 
   2   4  11       35.35       31.98     11.27 o 
   3   4  11        5.89        0.39     11.10 o 
   4   4  11       10.99        9.71     10.78 o 
   5   4  11       15.27       17.42     11.58 o 
   6   4  11        0.11      -11.79     24.57 o 
   7   4  11        0.08        3.31     21.30 o 
   8   4  11       21.19       30.05     24.07 o 
  -7   5  11       19.05        3.24     18.55 o 
  -6   5  11        2.10       -3.14     20.64 o 
  -5   5  11        0.25        4.63     20.13 o 
  -4   5  11       15.60       11.22     16.79 o 
  -3   5  11       34.73       29.43     14.15 o 
  -2   5  11        0.45       -8.32     11.49 o 
  -1   5  11       72.09       63.87     14.74 o 
   0   5  11       30.72       26.11     11.37 o 
   1   5  11       39.94       45.84     12.40 o 
   2   5  11       20.14       22.48     10.89 o 
   3   5  11       46.50       46.17     12.41 o 
   4   5  11        3.74       26.30     21.04 o 
   5   5  11        1.73        3.04     20.99 o 
  -3   6  11        0.52       -5.16     17.24 o 
  -2   6  11        0.58        8.58     15.93 o 
   1   6  11        1.19        0.41     16.94 o 
 -12   0  12       10.33       12.51     16.48 o 
 -11   0  12        9.87       16.17     18.90 o 
 -10   0  12       26.59       39.09     19.20 o 
  -9   0  12      133.42      116.10     22.16 o 
  -8   0  12      179.95      184.07     24.03 o 
  -7   0  12      280.92      322.86     27.07 o 
  -6   0  12      194.91      161.13     22.10 o 
  -5   0  12       25.22       21.41     16.43 o 
  -4   0  12        4.54        1.95     16.29 o 
  -3   0  12       13.76       13.82     17.12 o 
  -2   0  12        8.96        4.16     15.21 o 
  -1   0  12        0.56       10.96     16.63 o 
   0   0  12      498.70      485.96     29.47 o 
   1   0  12      958.49     1010.05     38.41 o 
   2   0  12      186.59      170.15     20.42 o 
   3   0  12      109.42       87.33     18.18 o 
   4   0  12       44.98       41.82     18.96 o 
   5   0  12       53.28       65.55     19.08 o 
   6   0  12       26.52        9.14     17.52 o 
   7   0  12       56.44       73.56     20.81 o 
   8   0  12        2.07        7.65     16.49 o 
   9   0  12       11.62       16.16     20.93 o 
  10   0  12        0.00       -0.64     20.77 o 
 -12   1  12        9.34        7.24     14.81 o 
 -11   1  12       11.19        1.55     12.09 o 
 -10   1  12        0.44        6.37     12.56 o 
  -9   1  12        2.86        6.74     12.07 o 
  -8   1  12       11.11       16.51     11.92 o 
  -7   1  12       65.53       58.64     13.69 o 
  -6   1  12        0.78       -4.23     11.41 o 
  -5   1  12        9.87       20.32     11.85 o 
  -4   1  12        0.47        2.48     10.50 o 
  -3   1  12       51.80       55.97     11.61 o 
  -2   1  12      177.05      174.34     14.62 o 
  -1   1  12       91.30      104.97     14.44 o 
   0   1  12       11.72       18.94     10.67 o 
   1   1  12      162.44      177.42     15.28 o 
   2   1  12      105.98       94.37     13.35 o 
   3   1  12      141.96      170.72     19.72 o 
   4   1  12      108.33      110.35     15.50 o 
   5   1  12        2.97        1.53     13.10 o 
   6   1  12        0.25       -0.15     11.96 o 
   7   1  12       34.54       44.18     12.87 o 
   8   1  12       40.80       37.94     13.68 o 
   9   1  12        7.86        5.37     12.74 o 
  10   1  12        6.14        9.90     13.65 o 
 -11   2  12        8.49       23.66     20.84 o 
 -10   2  12       21.97       30.73     12.49 o 
  -9   2  12       96.32      118.80     14.90 o 
  -8   2  12      201.38      180.12     16.63 o 
  -7   2  12      319.52      306.97     18.86 o 
  -6   2  12      357.00      357.57     25.65 o 
  -5   2  12        0.30        4.72     11.29 o 
  -4   2  12      125.82      122.86     13.81 o 
  -3   2  12       63.27       61.78     10.06 o 
  -2   2  12      324.94      330.83     18.85 o 
  -1   2  12      530.83      504.51     21.44 o 
   0   2  12        3.44       -0.20     12.26 o 
   1   2  12        6.84       15.86     17.43 o 
   2   2  12      123.16      115.24     13.61 o 
   3   2  12       45.47       58.18     12.21 o 
   4   2  12        1.07        4.37     11.96 o 
   5   2  12        4.01        3.10     11.72 o 
   6   2  12       37.22       48.19     12.20 o 
   7   2  12        4.93        9.04     11.60 o 
   8   2  12        1.69       -3.48     11.69 o 
   9   2  12       16.00        8.17     13.49 o 
 -10   3  12       19.32        0.84     17.65 o 
  -9   3  12        1.32       -4.68     18.63 o 
  -8   3  12       78.41       50.26     20.77 o 
  -7   3  12        2.06       -0.43     10.45 o 
  -6   3  12       35.48       28.21     11.48 o 
  -5   3  12      783.97      791.26     24.79 o 
  -4   3  12      466.49      438.69     19.94 o 
  -3   3  12       42.28       33.04      9.33 o 
  -2   3  12        0.64        1.85     12.17 o 
  -1   3  12      120.61      100.54     14.12 o 
   0   3  12      269.19      249.16     17.11 o 
   1   3  12      142.63      128.51     14.96 o 
   2   3  12        0.53       -3.67     12.60 o 
   3   3  12        0.06       -3.23     20.92 o 
   4   3  12      206.08      191.37     24.64 o 
   5   3  12        5.80       14.81     10.13 o 
   6   3  12       76.31       82.75     17.71 o 
   7   3  12        2.83       -9.62     23.76 o 
   8   3  12        1.35      -17.23     21.84 o 
  -9   4  12       17.52       18.79     18.58 o 
  -8   4  12       70.69      106.02     26.13 o 
  -7   4  12        9.21       15.33     20.86 o 
  -6   4  12       14.45        8.43     20.15 o 
  -5   4  12        2.24       -3.25     17.86 o 
  -4   4  12      101.01       79.58     21.48 o 
  -3   4  12        0.58       -0.61      8.79 o 
  -2   4  12      110.74      116.22     15.22 o 
  -1   4  12       79.52       99.04     14.74 o 
   0   4  12      135.30      138.48     14.88 o 
   1   4  12        1.86        8.16     11.46 o 
   2   4  12       12.53        6.76     11.02 o 
   3   4  12        8.70       17.61     10.79 o 
   4   4  12       22.66       15.65     11.26 o 
   5   4  12        3.08       -1.91     12.06 o 
   6   4  12       97.85       91.81     26.03 o 
   7   4  12        5.62       10.42     22.50 o 
  -6   5  12       15.91       16.89     20.13 o 
  -5   5  12        0.00       20.10     20.01 o 
  -4   5  12        0.47       -4.47     18.15 o 
  -3   5  12        2.43       12.23     12.14 o 
  -2   5  12       27.68       31.17     12.67 o 
  -1   5  12      181.74      185.96     16.93 o 
   0   5  12       54.61       57.39     12.92 o 
   1   5  12       70.17       66.16     13.19 o 
   2   5  12        0.46        5.94     10.82 o 
   3   5  12        3.77        2.97      9.92 o 
   4   5  12       12.19       22.06     16.51 o 
   5   5  12        5.61        7.60     23.17 o 
 -11   1  13        8.08        8.99     11.94 o 
 -10   1  13       10.82        8.54     13.53 o 
  -9   1  13       80.46       80.24     14.40 o 
  -8   1  13       26.85       12.47     12.11 o 
  -7   1  13        1.53        6.48     12.28 o 
  -6   1  13       38.29       28.07     11.38 o 
  -5   1  13        5.84        5.26     11.56 o 
  -4   1  13        2.03       -4.33     11.08 o 
  -3   1  13       55.00       59.93     11.94 o 
  -2   1  13        1.34       -3.50     12.19 o 
  -1   1  13       29.91       41.15     13.38 o 
   0   1  13      362.45      368.11     22.13 o 
   1   1  13       31.46       42.56     13.05 o 
   2   1  13      118.08      109.07     15.85 o 
   3   1  13       64.93       63.13     13.71 o 
   4   1  13       67.55       62.67     15.02 o 
   5   1  13        0.86       -4.85     12.90 o 
   6   1  13        0.53        1.00     12.60 o 
   7   1  13        0.95       -0.08     12.24 o 
   8   1  13        0.34        4.53     13.93 o 
   9   1  13       14.18        0.92     14.15 o 
 -11   2  13       38.40       48.01     23.72 o 
 -10   2  13       55.85       66.96     22.70 o 
  -9   2  13        7.34       13.11     12.07 o 
  -8   2  13        7.60        6.28     12.64 o 
  -7   2  13       33.23       31.30     12.70 o 
  -6   2  13       60.54       55.88     12.57 o 
  -5   2  13       62.91       57.87     12.46 o 
  -4   2  13      111.84      106.46     19.62 o 
  -3   2  13       34.09       19.35      9.84 o 
  -2   2  13      846.15      861.02     28.04 o 
  -1   2  13        0.77        4.39     12.39 o 
   0   2  13       89.41       84.96     15.23 o 
   1   2  13        0.21       -1.99     20.38 o 
   2   2  13       17.43       18.14     12.42 o 
   3   2  13       21.44       14.52     11.73 o 
   4   2  13        5.71       10.55     11.94 o 
   5   2  13       85.14       69.72     14.18 o 
   6   2  13        0.65        5.34     12.01 o 
   7   2  13        1.30        6.92     12.63 o 
   8   2  13       32.97       39.60     11.76 o 
   9   2  13       12.10       10.67     11.71 o 
 -10   3  13        0.07      -13.45     22.34 o 
  -9   3  13        0.07       -2.61     22.73 o 
  -8   3  13       32.83       64.26     23.17 o 
  -7   3  13       84.39      105.36     13.76 o 
  -6   3  13        0.77        4.90     10.95 o 
  -5   3  13        1.47        3.95     11.15 o 
  -4   3  13      431.73      418.44     20.70 o 
  -3   3  13      158.65      143.28     12.09 o 
  -2   3  13       71.85       71.45     14.87 o 
  -1   3  13       14.14        0.63     12.86 o 
   0   3  13       74.27       78.65     13.94 o 
   1   3  13       15.80       22.11     12.60 o 
   2   3  13        2.92        2.00     11.84 o 
   3   3  13      178.46      183.46     24.32 o 
   4   3  13        0.36       11.46     17.99 o 
   5   3  13       11.39        1.28     10.71 o 
   6   3  13       11.23        2.63     10.81 o 
   7   3  13        0.00       11.76     24.15 o 
   8   3  13        3.49        2.89     18.86 o 
  -8   4  13        3.50        9.27     21.95 o 
  -7   4  13        4.53       -2.27     18.51 o 
  -6   4  13        3.69        3.58     18.44 o 
  -5   4  13       49.94       54.75     21.22 o 
  -4   4  13        2.49        6.90     17.15 o 
  -3   4  13      158.29      152.18     12.17 o 
  -2   4  13        0.01       -4.72     13.60 o 
  -1   4  13      132.00      147.98     17.13 o 
   0   4  13       10.99        3.33     12.35 o 
   1   4  13      149.14      151.65     17.02 o 
   2   4  13       76.61       68.92     14.19 o 
   3   4  13        0.04        3.83     11.57 o 
   4   4  13        2.75       -5.19     12.30 o 
   5   4  13        6.12        0.59     12.07 o 
   6   4  13        0.19      -10.68     20.00 o 
  -6   5  13        4.58       -4.42     19.77 o 
  -5   5  13        2.58       23.92     20.53 o 
  -4   5  13        4.53        8.67     19.51 o 
  -3   5  13       16.94       19.25     13.42 o 
  -2   5  13       61.50       41.15     13.03 o 
  -1   5  13        7.11        6.20     12.13 o 
   0   5  13       71.80       67.03     15.44 o 
   1   5  13       73.62       70.85     13.46 o 
   2   5  13       68.82       61.98     13.25 o 
   3   5  13        1.40        5.18     12.05 o 
   4   5  13        0.01       15.69     21.64 o 
 -11   0  14        3.25       31.00     19.79 o 
 -10   0  14        6.32        5.49     17.54 o 
  -9   0  14       44.74       44.09     21.36 o 
  -8   0  14        1.24       10.99     15.85 o 
  -7   0  14        1.44        2.50     18.01 o 
  -6   0  14      417.47      433.90     32.15 o 
  -5   0  14      109.29       95.69     21.06 o 
  -4   0  14       14.34       11.19     14.81 o 
  -3   0  14      177.56      185.95     23.38 o 
  -2   0  14       18.19       16.60     18.61 o 
  -1   0  14        2.26       -0.80     18.79 o 
   0   0  14        1.40        2.31     18.68 o 
   1   0  14      162.57      191.58     25.73 o 
   2   0  14       15.31       22.96     16.58 o 
   3   0  14      111.08       93.82     22.35 o 
   4   0  14      227.02      259.64     26.28 o 
   5   0  14      276.30      295.59     28.70 o 
   6   0  14       99.48      105.96     20.69 o 
   7   0  14       11.36       21.75     18.65 o 
   8   0  14       11.51       10.29     17.35 o 
   9   0  14        0.19       -7.91     22.13 o 
 -11   1  14        0.27        3.56     14.58 o 
 -10   1  14        0.94       -0.69     12.65 o 
  -9   1  14        7.96        7.70     12.10 o 
  -8   1  14       60.17       76.10     14.33 o 
  -7   1  14      237.67      257.00     18.28 o 
  -6   1  14      268.70      228.86     25.41 o 
  -5   1  14      238.01      243.06     17.61 o 
  -4   1  14      329.54      327.70     19.86 o 
  -3   1  14      128.45      112.60     14.86 o 
  -2   1  14      170.94      177.92     15.10 o 
  -1   1  14       35.20       42.40     13.86 o 
   0   1  14       24.15       50.58     22.73 o 
   1   1  14      607.88      609.38     29.42 o 
   2   1  14        1.32        4.59     13.48 o 
   3   1  14       72.65       65.02     14.21 o 
   4   1  14       13.05        9.41     13.42 o 
   5   1  14       17.99       18.16     13.52 o 
   6   1  14        0.22       -1.61     13.36 o 
   7   1  14        9.05       -5.83     14.71 o 
   8   1  14       29.61       30.49     15.80 o 
   9   1  14        4.96        9.56     12.76 o 
 -10   2  14        2.38        5.24     12.11 o 
  -9   2  14       20.54       24.00     12.61 o 
  -8   2  14       18.78        9.85     12.94 o 
  -7   2  14       28.76       33.87     13.06 o 
  -6   2  14       35.76       46.83     13.43 o 
  -5   2  14       78.56       66.53     14.10 o 
  -4   2  14       72.60       63.95     15.50 o 
  -3   2  14      165.96      165.78     16.57 o 
  -2   2  14      440.22      429.91     21.98 o 
  -1   2  14       25.78       13.56     13.94 o 
   0   2  14       23.38       26.43     14.13 o 
   1   2  14       84.61       93.36     16.02 o 
   2   2  14      210.98      203.56     17.45 o 
   3   2  14      274.35      269.53     19.17 o 
   4   2  14       83.62       62.37     13.64 o 
   5   2  14        5.27       19.09     12.47 o 
   6   2  14      118.97      107.78     15.56 o 
   7   2  14        1.92        5.19     12.58 o 
   8   2  14       20.63       13.54     13.18 o 
  -9   3  14        0.11        7.24     21.11 o 
  -8   3  14       16.17        4.51     21.30 o 
  -7   3  14        2.11       -3.20     21.98 o 
  -6   3  14      233.80      246.78     18.45 o 
  -5   3  14      166.39      150.84     15.47 o 
  -4   3  14       46.88       46.70     12.99 o 
  -3   3  14        0.93       -1.16      9.68 o 
  -2   3  14       80.30       73.43     13.95 o 
  -1   3  14       83.97       78.04     17.44 o 
   0   3  14       81.15       73.98     13.91 o 
   1   3  14       20.01       33.33     13.41 o 
   2   3  14       44.33       47.65     14.65 o 
   3   3  14      122.26      119.37     17.73 o 
   4   3  14       13.37        1.63     23.42 o 
   5   3  14       16.56       16.72     10.77 o 
   6   3  14        5.18        0.49     10.86 o 
   7   3  14        1.81       12.84     20.10 o 
  -7   4  14        3.34      -14.48     24.47 o 
  -6   4  14       42.51       43.20     23.22 o 
  -5   4  14        1.56       -9.95     21.39 o 
  -4   4  14        0.37        4.70     19.77 o 
  -3   4  14        3.04        5.66      9.81 o 
  -2   4  14       48.45       55.22     15.31 o 
  -1   4  14       37.24       34.46     13.74 o 
   0   4  14        4.54        0.56     12.01 o 
   1   4  14       23.22       17.36     13.48 o 
   2   4  14       45.66       66.43     14.53 o 
   3   4  14       15.98        9.44     12.51 o 
   4   4  14        0.04       -2.79     13.03 o 
   5   4  14        7.19        2.33     12.86 o 
  -5   5  14        8.88       17.86     18.43 o 
  -4   5  14        1.39        5.14     22.10 o 
  -3   5  14        1.96       -1.45     12.65 o 
  -2   5  14        7.31       10.29     13.25 o 
  -1   5  14        1.92       -1.22     12.98 o 
   0   5  14       70.16       75.50     16.19 o 
   1   5  14        0.07        1.93     11.93 o 
   2   5  14       57.76       75.68     15.35 o 
 -10   1  15        6.17       -4.54     13.27 o 
  -9   1  15        7.37       10.12     13.69 o 
  -8   1  15       49.06       46.11     15.67 o 
  -7   1  15       29.59       34.71     12.79 o 
  -6   1  15        0.09        4.86     12.61 o 
  -5   1  15       29.13       22.81     16.65 o 
  -4   1  15       46.07       33.17     13.09 o 
  -3   1  15      198.91      196.23     17.16 o 
  -2   1  15      113.72      104.97     12.07 o 
  -1   1  15      153.06      135.88     21.12 o 
   0   1  15      338.79      345.18     31.11 o 
   1   1  15      422.59      440.82     31.84 o 
   2   1  15       11.28        9.25     12.75 o 
   3   1  15       15.41        0.20     13.49 o 
   4   1  15       27.28       20.43     13.20 o 
   5   1  15        5.54        3.53     13.18 o 
   6   1  15       36.33       57.02     15.75 o 
   7   1  15       18.30       20.87     15.30 o 
   8   1  15       45.84       44.94     15.00 o 
 -10   2  15        0.11      -12.31     26.45 o 
  -9   2  15       10.35       11.16     13.09 o 
  -8   2  15        2.40       10.44     12.07 o 
  -7   2  15       19.85       12.65     12.84 o 
  -6   2  15       21.92       28.03     13.59 o 
  -5   2  15       54.28       58.82     14.43 o 
  -4   2  15      117.24      109.20     15.96 o 
  -3   2  15       48.51       54.36     14.82 o 
  -2   2  15        6.28        2.37     14.09 o 
  -1   2  15       12.09       17.65     11.91 o 
   0   2  15        0.04       -1.75     11.57 o 
   1   2  15       28.35       34.80     14.89 o 
   2   2  15       11.71        2.48     21.75 o 
   3   2  15       42.36       41.84     13.54 o 
   4   2  15        1.64       -0.16     13.81 o 
   5   2  15       24.80       35.20     13.08 o 
   6   2  15       93.14       83.72     15.02 o 
   7   2  15        2.51        2.41     12.67 o 
  -8   3  15       49.67       48.39     25.78 o 
  -7   3  15       18.95        3.52     24.31 o 
  -6   3  15        5.05       10.22     11.64 o 
  -5   3  15        2.04        6.73     11.94 o 
  -4   3  15       41.55       52.26     13.50 o 
  -3   3  15       76.33       90.63     12.36 o 
  -2   3  15       35.28       43.03     13.26 o 
  -1   3  15        2.93        8.19     14.13 o 
   0   3  15        9.48       11.63     12.90 o 
   1   3  15        3.70        5.92     12.87 o 
   2   3  15        1.53        7.05     13.16 o 
   3   3  15        5.20       12.91     12.10 o 
   4   3  15       19.81       11.37     19.99 o 
   5   3  15        0.10        8.01     22.00 o 
   6   3  15        1.59        6.08     25.31 o 
  -7   4  15        1.37        2.05     18.58 o 
  -6   4  15        0.36      -12.24     22.60 o 
  -5   4  15        2.29        1.55     22.94 o 
  -4   4  15       40.51       31.32     21.66 o 
  -3   4  15       42.87       37.76     15.05 o 
  -2   4  15       66.10       61.16     14.91 o 
  -1   4  15       87.97       93.99     17.15 o 
   0   4  15       40.18       31.20     13.10 o 
   1   4  15        5.37        9.96     14.09 o 
   2   4  15        5.24        5.43     13.03 o 
   3   4  15        5.10        1.32     13.49 o 
   4   4  15        1.14       -5.86     14.10 o 
  -3   5  15        0.81        5.07     12.00 o 
  -2   5  15        5.58       14.39     13.88 o 
  -1   5  15       11.96        5.98     12.57 o 
   0   5  15       25.68       25.19     14.43 o 
 -10   0  16        5.19        1.35     19.10 o 
  -9   0  16        3.17       28.79     19.96 o 
  -8   0  16       54.36       31.29     21.23 o 
  -7   0  16       37.33       14.99     17.01 o 
  -6   0  16        4.34        0.82     19.54 o 
  -5   0  16      380.50      317.22     28.73 o 
  -4   0  16      243.97      254.11     28.17 o 
  -3   0  16      177.25      175.94     24.49 o 
  -2   0  16      232.47      213.76     26.93 o 
  -1   0  16      364.68      350.34     20.49 o 
   0   0  16       76.56       65.43     22.54 o 
   1   0  16       49.08       46.93     21.25 o 
   2   0  16      790.35      770.17     41.85 o 
   3   0  16      365.17      361.83     29.96 o 
   4   0  16      560.77      570.69     38.61 o 
   5   0  16       33.56       18.26     20.17 o 
   6   0  16       54.03       56.22     23.21 o 
   7   0  16        5.82       -0.32     20.60 o 
 -10   1  16        7.05        8.38     13.92 o 
  -9   1  16        3.37       -6.58     14.68 o 
  -8   1  16        1.75       -1.23     14.07 o 
  -7   1  16       16.71        8.32     13.09 o 
  -6   1  16       71.81       54.63     14.74 o 
  -5   1  16        4.62       13.14     13.38 o 
  -4   1  16      184.74      171.35     24.66 o 
  -3   1  16      178.38      177.78     17.67 o 
  -2   1  16       64.41       53.61     11.17 o 
  -1   1  16       72.83       56.26     13.38 o 
   0   1  16      176.42      163.54     18.44 o 
   1   1  16       28.15       21.89     13.73 o 
   2   1  16        0.27        2.46     12.31 o 
   3   1  16        0.24        3.02     14.87 o 
   4   1  16      203.16      184.15     18.59 o 
   5   1  16        1.90        3.67     14.69 o 
   6   1  16       17.81       28.64     14.64 o 
   7   1  16       69.97       91.18     20.82 o 
  -9   2  16       14.06       25.54     12.91 o 
  -8   2  16        2.09        0.79     14.00 o 
  -7   2  16        0.04       -0.77     12.47 o 
  -6   2  16        2.52       -3.61     13.38 o 
  -5   2  16       28.14       36.16     12.48 o 
  -4   2  16      110.51      124.08     16.25 o 
  -3   2  16      219.42      205.80     18.79 o 
  -2   2  16       28.86       52.02     15.51 o 
  -1   2  16        0.46        1.29     13.12 o 
   0   2  16       24.49       22.08     15.17 o 
   1   2  16       68.04       62.86     15.40 o 
   2   2  16       42.99       34.16     22.69 o 
   3   2  16       28.93       31.12     14.64 o 
   4   2  16        7.36       14.39     12.77 o 
   5   2  16       27.64       15.71     14.45 o 
   6   2  16        1.43        4.98     13.60 o 
  -8   3  16        6.60       28.08     22.55 o 
  -7   3  16        6.29       -5.81     21.97 o 
  -6   3  16       36.27       31.79     12.71 o 
  -5   3  16        9.62       14.74     11.88 o 
  -4   3  16       39.32       25.10     13.11 o 
  -3   3  16       46.00       50.26     12.04 o 
  -2   3  16        0.74        1.04     12.51 o 
  -1   3  16        4.68        4.61     13.59 o 
   0   3  16        8.21        6.77     14.14 o 
   1   3  16        0.43        7.10     13.95 o 
   2   3  16       10.00        7.92     15.02 o 
   3   3  16       34.62       38.18     15.72 o 
   4   3  16       31.99       35.54     23.58 o 
   5   3  16       48.30       60.98     23.59 o 
  -6   4  16        6.97        5.02     22.82 o 
  -5   4  16       23.37       20.05     23.91 o 
  -4   4  16        2.13       13.30     20.11 o 
  -3   4  16       53.30       64.03     15.45 o 
  -2   4  16       83.29       92.47     15.50 o 
  -1   4  16       35.49       30.29     14.28 o 
   0   4  16        8.78       15.67     14.19 o 
   1   4  16        0.25        8.96     14.41 o 
   2   4  16        5.67       22.62     12.59 o 
   3   4  16        3.78        0.07     13.14 o 
  -9   1  17        4.80        0.14     13.49 o 
  -8   1  17        7.00        0.45     14.06 o 
  -7   1  17        0.30       11.12     12.08 o 
  -6   1  17        0.30        4.03     11.89 o 
  -5   1  17       16.54       16.10     12.55 o 
  -4   1  17        3.23       -0.34     13.04 o 
  -3   1  17        2.22       -4.94     12.98 o 
  -2   1  17       28.33        4.93     14.37 o 
  -1   1  17       15.64       13.42     14.44 o 
   0   1  17       78.41       70.26     15.61 o 
   1   1  17        0.26       13.43     14.66 o 
   2   1  17       19.45       13.54     14.17 o 
   3   1  17        0.88       -0.89     13.43 o 
   4   1  17       20.68       24.07     15.79 o 
   5   1  17      195.32      183.64     19.15 o 
   6   1  17        1.79       11.96     16.33 o 
  -8   2  17        0.70        5.59     15.07 o 
  -7   2  17        4.18        4.25     14.31 o 
  -6   2  17        0.53       -5.52     12.95 o 
  -5   2  17       39.06       31.03     13.80 o 
  -4   2  17        1.50        2.93     13.41 o 
  -3   2  17        2.63        0.14     12.33 o 
  -2   2  17        0.56       -2.02     11.76 o 
  -1   2  17      223.78      255.11     20.90 o 
   0   2  17      291.85      307.83     25.40 o 
   1   2  17       11.16        7.05     15.39 o 
   2   2  17       24.55       15.85     21.02 o 
   3   2  17       22.44       17.55     14.19 o 
   4   2  17        3.51        4.78     15.03 o 
   5   2  17        0.10       -3.07     14.31 o 
   6   2  17        0.01       -2.41     12.53 o 
  -7   3  17        2.68       -2.06     23.13 o 
  -6   3  17        0.06       -1.92     13.18 o 
  -5   3  17        1.85       -3.67     12.62 o 
  -4   3  17        8.36        8.84     11.90 o 
  -3   3  17       39.30       37.90     13.55 o 
  -2   3  17       36.98       54.16     16.02 o 
  -1   3  17       30.47       50.25     15.98 o 
   0   3  17        3.06       10.07     15.35 o 
   1   3  17        0.60        0.92     14.79 o 
   2   3  17        0.35       -9.03     14.14 o 
   3   3  17        2.41       -2.10     15.90 o 
   4   3  17        1.00        1.27     18.05 o 
  -4   4  17        1.03        0.95     20.53 o 
  -3   4  17        3.64        1.76     13.53 o 
  -2   4  17       13.89       10.13     15.30 o 
  -1   4  17        0.41       -3.31     14.82 o 
   0   4  17        0.00       -1.73     14.75 o 
   1   4  17        2.11        4.22     15.75 o 
  -8   0  18        6.28       -2.72     17.73 o 
  -7   0  18       62.05       53.67     21.29 o 
  -6   0  18       20.38       34.22     21.86 o 
  -5   0  18       31.28       48.23     22.21 o 
  -4   0  18      147.73      136.88     26.74 o 
  -3   0  18       96.09       83.91     25.29 o 
  -2   0  18       93.65       70.61     24.71 o 
  -1   0  18      160.33      146.36     23.99 o 
   0   0  18       27.00       22.11     21.47 o 
   1   0  18       56.96       63.84     22.12 o 
   2   0  18       77.54       89.70     24.57 o 
   3   0  18      338.41      347.41     32.10 o 
   4   0  18       12.37       10.52     19.24 o 
   5   0  18       11.45        9.70     22.29 o 
  -8   1  18        3.74        2.09     13.40 o 
  -7   1  18        6.89       17.10     13.86 o 
  -6   1  18       11.35        8.73     14.49 o 
  -5   1  18       13.25       21.47     13.92 o 
  -4   1  18       30.88        7.26     13.01 o 
  -3   1  18       13.96       23.77     15.32 o 
  -2   1  18       89.66      112.94     17.74 o 
  -1   1  18       49.90       32.09     18.95 o 
   0   1  18       88.89       91.79     16.87 o 
   1   1  18       34.41       31.05     15.70 o 
   2   1  18        7.08       12.31     13.56 o 
   3   1  18      103.02       96.07     18.31 o 
   4   1  18        5.14       13.05     15.47 o 
   5   1  18        0.52        2.33     13.75 o 
  -7   2  18        9.38       19.70     14.50 o 
  -6   2  18        5.38        1.20     14.83 o 
  -5   2  18        0.00        6.58     12.37 o 
  -4   2  18       38.42       29.98     13.93 o 
  -3   2  18       35.82       47.12     14.25 o 
  -2   2  18        0.39       -1.68     11.76 o 
  -1   2  18       40.67       40.10     15.60 o 
   0   2  18       37.20       28.86     14.72 o 
   1   2  18        2.50       -1.19     15.34 o 
   2   2  18        8.16       20.92     15.17 o 
   3   2  18        0.00       21.54     22.65 o 
   4   2  18        0.13       -4.77     12.83 o 
  -6   3  18        0.04       20.14     23.19 o 
  -5   3  18        0.41        7.06     14.26 o 
  -4   3  18        0.04       -7.55     14.41 o 
  -3   3  18        0.13       -7.10     14.19 o 
  -2   3  18        0.19        8.10     11.99 o 
  -1   3  18       19.81       20.38     14.59 o 
   0   3  18       34.88       41.32     15.45 o 
   1   3  18        0.18       -3.44     16.06 o 
   2   3  18       12.67        9.09     14.10 o 
   3   3  18        9.71       25.78     14.61 o 
  -7   1  19        2.53        2.90     13.66 o 
  -6   1  19        0.29       -6.58     14.83 o 
  -5   1  19        0.41      -13.88     15.13 o 
  -4   1  19        0.20        2.52     13.46 o 
  -3   1  19        0.01       12.84     13.58 o 
  -2   1  19        9.27        8.82     15.56 o 
  -1   1  19       25.89       34.10     15.67 o 
   0   1  19        4.52        3.53     15.19 o 
   1   1  19       55.86       65.22     21.40 o 
   2   1  19       81.53       99.95     18.73 o 
   3   1  19       12.93       23.38     16.50 o 
   4   1  19       34.78       21.23     15.23 o 
  -6   2  19        2.07        9.89     13.94 o 
  -5   2  19       15.15       16.09     14.10 o 
  -4   2  19        1.89       10.90     14.83 o 
  -3   2  19        9.46        6.69     13.68 o 
  -2   2  19        0.09        3.04     11.15 o 
  -1   2  19       14.48       -0.47     15.12 o 
   0   2  19        0.60       -2.62     16.18 o 
   1   2  19        2.27       -1.75     13.98 o 
   2   2  19        0.40        7.07     16.18 o 
   3   2  19        0.14       -1.65     22.64 o 
  -4   3  19        0.24       11.39     13.32 o 
  -3   3  19        0.50       -1.47     15.15 o 
  -2   3  19        1.14        2.75     12.59 o 
  -1   3  19       17.77       16.07     15.14 o 
   0   3  19        6.21        5.56     15.72 o 
   1   3  19        0.06      -11.44     14.66 o 
  -6   0  20        8.01       14.32     22.13 o 
  -5   0  20        7.62       13.38     21.37 o 
  -4   0  20        2.52        0.54     18.24 o 
  -3   0  20       23.20       14.26     23.75 o 
  -2   0  20        0.89       -9.26     21.35 o 
  -1   0  20       11.37        3.34     18.39 o 
   0   0  20        4.90        5.50     18.95 o 
   1   0  20        5.45       -1.21     21.49 o 
   2   0  20       20.60       19.11     25.26 o 
   3   0  20       38.77       32.10     23.61 o 
  -5   1  20       10.72       16.08     17.10 o 
  -4   1  20       63.81      108.46     25.69 o 
  -3   1  20        0.00       -1.28     13.44 o 
  -2   1  20       74.48       69.28     16.63 o 
  -1   1  20       77.38       59.01     13.43 o 
   0   1  20       19.51       23.26     14.94 o 
   1   1  20        4.55       -0.89     16.80 o 
   2   1  20        8.98       -0.64     14.58 o 
  -4   2  20        1.38        0.11     14.63 o 
  -3   2  20        7.34       17.74     14.10 o 
  -2   2  20        0.94       -0.93     15.50 o 
  -1   2  20       11.05        1.12     15.23 o 
   0   2  20        0.04        2.97     14.10 o 
   1   2  20        1.03       17.74     16.21 o 
  -3   1  21        0.57        6.39     17.05 o 
  -2   1  21        4.45        5.14     15.86 o 
  -1   1  21        0.03       -7.66     15.03 o 
   0   1  21        0.07       -7.75     17.06 o 
                                                 
